# Supplementary material for: Genotyping-in-Thousands by sequencing panel development and application to inform kokanee salmon (Oncorhynchus nerka) fisheries management at multiple scales
Source: PLoS One. 2021 Dec 23;16(12):e0261966. doi: 10.1371/journal.pone.0261966 (PMC8699693; doi:10.1371/journal.pone.0261966)
Supplement: S1 Table — (XLSX) [file pone.0261966.s001.xlsx]

## Sheet: Table S1
S1 Table. GT-seq British Columbia individual assignment
Sample Information				Individual Assignment (Rannala and Mountain, 1997)								Individual Assignment (Support Vector Machine Algorithm)
Name	Location	Migratory	Ecotype	Location	Migratory	Ecotype	L1	Location	Migratory	Ecotype	L2	Location	Migratory	Ecotype	Predicted Probability
AL23	Anderson Lake	Kokanee	Black	Anderson Lake	Kokanee	Black	1	-	-	-	-	Anderson Lake	Kokanee	Black	0.688817
AL31	Anderson Lake	Kokanee	Black	Anderson Lake	Kokanee	Black	1	-	-	-	-	Anderson Lake	Kokanee	Black	0.718532
KOO_MEA_ST_024	Kootenay Lake North Arm	Kokanee	Stream	Kootenay Lake North Arm	Kokanee	Shore/Stream	1	-	-	-	-	Kootenay Lake North Arm	Kokanee	Stream	0.804539
KOO_MEA_ST_025	Kootenay Lake North Arm	Kokanee	Stream	Kootenay Lake North Arm	Kokanee	Shore/Stream	1	-	-	-	-	Kootenay Lake North Arm	Kokanee	Stream	0.703934
KOO_MEA_ST_026	Kootenay Lake North Arm	Kokanee	Stream	Kootenay Lake North Arm	Kokanee	Shore/Stream	1	-	-	-	-	Kootenay Lake North Arm	Kokanee	Stream	0.822077
KOO-S-004	Kootenay Lake West Arm	Kokanee	Shore	Kootenay Lake West Arm	Kokanee	Shore/Stream	1	-	-	-	-	Kootenay Lake West Arm	Kokanee	Shore	0.957665
KOO-S-005	Kootenay Lake West Arm	Kokanee	Shore	Kootenay Lake West Arm	Kokanee	Shore/Stream	1	-	-	-	-	Kootenay Lake West Arm	Kokanee	Shore	0.966804
KOO-S-007	Kootenay Lake West Arm	Kokanee	Shore	Kootenay Lake West Arm	Kokanee	Shore/Stream	1	-	-	-	-	Kootenay Lake West Arm	Kokanee	Shore	0.977655
KOO-S-010	Kootenay Lake West Arm	Kokanee	Shore	Kootenay Lake West Arm	Kokanee	Shore/Stream	1	-	-	-	-	Kootenay Lake West Arm	Kokanee	Shore	0.98019
KOO-S-011	Kootenay Lake West Arm	Kokanee	Shore	Kootenay Lake West Arm	Kokanee	Shore/Stream	1	-	-	-	-	Kootenay Lake West Arm	Kokanee	Shore	0.984436
KOO_DUH_St_023	Kootenay Lake West Arm	Kokanee	Stream	Kootenay Lake West Arm	Kokanee	Shore/Stream	1	-	-	-	-	Kootenay Lake West Arm	Kokanee	Stream	0.955146
KOO_DUH_St_024	Kootenay Lake West Arm	Kokanee	Stream	Kootenay Lake West Arm	Kokanee	Shore/Stream	1	-	-	-	-	Kootenay Lake West Arm	Kokanee	Stream	0.984107
KOO_DUH_St_026	Kootenay Lake West Arm	Kokanee	Stream	Kootenay Lake West Arm	Kokanee	Shore/Stream	1	-	-	-	-	Kootenay Lake West Arm	Kokanee	Stream	0.984389
OKL_11_KO_SHNE01	Okanagan Lake	Kokanee	Shore	Okanagan Lake	Kokanee	Shore	1	-	-	-	-	Okanagan Lake	Kokanee	Shore	0.922846
OKL_11_KO_SHNE02	Okanagan Lake	Kokanee	Shore	Okanagan Lake	Kokanee	Shore	1	-	-	-	-	Okanagan Lake	Kokanee	Shore	0.843916
OKL_11_KO_SHNE03	Okanagan Lake	Kokanee	Shore	Okanagan Lake	Kokanee	Shore	1	-	-	-	-	Okanagan Lake	Kokanee	Shore	0.817522
OKL_11_KO_SHNE04	Okanagan Lake	Kokanee	Shore	Okanagan Lake	Kokanee	Shore	1	-	-	-	-	Okanagan Lake	Kokanee	Shore	0.976074
OKL_11_KO_SHNE06	Okanagan Lake	Kokanee	Shore	Okanagan Lake	Kokanee	Shore	1	-	-	-	-	Okanagan Lake	Kokanee	Shore	0.938229
OKL_11_KO_SHNE10	Okanagan Lake	Kokanee	Shore	Okanagan Lake	Kokanee	Shore	0.9999	-	-	-	-	Okanagan Lake	Kokanee	Shore	0.671529
OKL_11_KO_SHNE13	Okanagan Lake	Kokanee	Shore	Okanagan Lake	Kokanee	Shore	1	-	-	-	-	Okanagan Lake	Kokanee	Shore	0.788431
OKL_11_KO_SHNE14	Okanagan Lake	Kokanee	Shore	Okanagan Lake	Kokanee	Shore	0.9999	-	-	-	-	Okanagan Lake	Kokanee	Shore	0.844454
OKL_11_KO_SHNE15	Okanagan Lake	Kokanee	Shore	Okanagan Lake	Kokanee	Shore	0.9999	-	-	-	-	Okanagan Lake	Kokanee	Shore	0.938426
OKL_11_KO_SHNE16	Okanagan Lake	Kokanee	Shore	Okanagan Lake	Kokanee	Shore	1	-	-	-	-	Okanagan Lake	Kokanee	Shore	0.970496
OKL_11_KO_SHNE17	Okanagan Lake	Kokanee	Shore	Okanagan Lake	Kokanee	Shore	1	-	-	-	-	Okanagan Lake	Kokanee	Shore	0.662386
OKL_11_KO_SHNE18	Okanagan Lake	Kokanee	Shore	Okanagan Lake	Kokanee	Shore	1	-	-	-	-	Okanagan Lake	Kokanee	Shore	0.887202
OKL_09_KO_Mi01	Okanagan Lake	Kokanee	Stream	Okanagan Lake	Kokanee	Stream	0.9982	-	-	-	-	Okanagan Lake	Kokanee	Stream	0.440207
OKL_09_KO_Mi02	Okanagan Lake	Kokanee	Stream	Okanagan Lake	Kokanee	Stream	1	-	-	-	-	Okanagan Lake	Kokanee	Stream	0.595219
OKL_09_KO_Mi03	Okanagan Lake	Kokanee	Stream	Okanagan Lake	Kokanee	Stream	0.98	Skaha Lake	Kokanee	Stream	0.02	Okanagan Lake	Kokanee	Stream	0.634466
OKL_09_KO_Mi04	Okanagan Lake	Kokanee	Stream	Okanagan Lake	Kokanee	Stream	1	-	-	-	-	Okanagan Lake	Kokanee	Stream	0.725769
OKL_09_KO_Mi05	Okanagan Lake	Kokanee	Stream	Okanagan Lake	Kokanee	Stream	0.9996	-	-	-	-	Okanagan Lake	Kokanee	Stream	0.507339
OKL_09_KO_Mi06	Okanagan Lake	Kokanee	Stream	Okanagan Lake	Kokanee	Stream	0.9997	-	-	-	-	Okanagan Lake	Kokanee	Stream	0.560297
OKL_09_KO_Mi07	Okanagan Lake	Kokanee	Stream	Okanagan Lake	Kokanee	Stream	0.7238	Okanagan Lake	Kokanee	Shore	0.2762	Okanagan Lake	Kokanee	Stream	0.531274
OKL_09_KO_Mi10	Okanagan Lake	Kokanee	Stream	Okanagan Lake	Kokanee	Stream	0.9992	-	-	-	-	Okanagan Lake	Kokanee	Shore	0.548529
Hybrid_SKA_ATS_13_776	Okanagan River	Sockeye	Stream	Okanagan River	Sockeye	Stream	0.9855	Skaha Lake	Kokanee	Stream	0.0144	Okanagan River	Sockeye	Stream	0.775735
PC_DPT_16_070	Okanagan River	Sockeye	Stream	Okanagan River	Sockeye	Stream	1	-	-	-	-	Okanagan River	Sockeye	Stream	0.825666
PC_DPT_17_659	Okanagan River	Sockeye	Stream	Okanagan River	Sockeye	Stream	1	-	-	-	-	Okanagan River	Sockeye	Stream	0.922835
PC_DPT_17_673	Okanagan River	Sockeye	Stream	Okanagan River	Sockeye	Stream	1	-	-	-	-	Okanagan River	Sockeye	Stream	0.947766
PC_DPT_17_674	Okanagan River	Sockeye	Stream	Okanagan River	Sockeye	Stream	1	-	-	-	-	Okanagan River	Sockeye	Stream	0.672569
PC_DPT_17_679	Okanagan River	Sockeye	Stream	Okanagan River	Sockeye	Stream	1	-	-	-	-	Okanagan River	Sockeye	Stream	0.93
SL54	Seaton Lake	Kokanee	Black	Anderson Lake	Kokanee	Black	1	-	-	-	-	Seaton Lake	Kokanee	Black	0.85422
SL55	Seaton Lake	Kokanee	Black	Anderson Lake	Kokanee	Black	1	-	-	-	-	Seaton Lake	Kokanee	Black	0.94519
Hybrid_PC_DPT_17_687	Skaha Lake	Kokanee	Stream	Skaha Lake	Kokanee	Stream	1	-	-	-	-	Skaha Lake	Kokanee	Stream	0.68996
SKA_ATS_13_821	Skaha Lake	Kokanee	Stream	Skaha Lake	Kokanee	Stream	1	-	-	-	-	Skaha Lake	Kokanee	Stream	0.783323
SKA_ATS_13_841	Skaha Lake	Kokanee	Stream	Skaha Lake	Kokanee	Stream	0.9992	-	-	-	-	Skaha Lake	Kokanee	Stream	0.858781
KS-Tch-01	Tchesinkut Lake	Kokanee	Shore/Stream	Tchesinkut Lake	Kokanee	Shore/Stream	1	-	-	-	-	Tchesinkut Lake	Kokanee	Shore/Stream	0.953845
KS-Tch-02	Tchesinkut Lake	Kokanee	Shore/Stream	Tchesinkut Lake	Kokanee	Shore/Stream	1	-	-	-	-	Tchesinkut Lake	Kokanee	Shore/Stream	0.957852
KS-Tch-03	Tchesinkut Lake	Kokanee	Shore/Stream	Tchesinkut Lake	Kokanee	Shore/Stream	1	-	-	-	-	Tchesinkut Lake	Kokanee	Shore/Stream	0.937524
KS-Tch-04	Tchesinkut Lake	Kokanee	Shore/Stream	Tchesinkut Lake	Kokanee	Shore/Stream	1	-	-	-	-	Tchesinkut Lake	Kokanee	Shore/Stream	0.948675
KS-Tch-05	Tchesinkut Lake	Kokanee	Shore/Stream	Tchesinkut Lake	Kokanee	Shore/Stream	1	-	-	-	-	Tchesinkut Lake	Kokanee	Shore/Stream	0.937887
KS-Tch-06	Tchesinkut Lake	Kokanee	Shore/Stream	Tchesinkut Lake	Kokanee	Shore/Stream	1	-	-	-	-	Tchesinkut Lake	Kokanee	Shore/Stream	0.945469
KS-Tch-08	Tchesinkut Lake	Kokanee	Shore/Stream	Tchesinkut Lake	Kokanee	Shore/Stream	1	-	-	-	-	Tchesinkut Lake	Kokanee	Shore/Stream	0.958042
ShWdl_I_42	Wood Lake	Kokanee	Shore	Wood Lake	Kokanee	Shore	1	-	-	-	-	Wood Lake	Kokanee	Shore	0.999967
StMVC_I_41	Wood Lake	Kokanee	Stream	Wood Lake	Kokanee	Stream	1	-	-	-	-	Wood Lake	Kokanee	Stream	0.999963
StMVC_I_42	Wood Lake	Kokanee	Stream	Wood Lake	Kokanee	Stream	1	-	-	-	-	Wood Lake	Kokanee	Stream	0.99999
StMVC_I_46	Wood Lake	Kokanee	Stream	Wood Lake	Kokanee	Stream	1	-	-	-	-	Wood Lake	Kokanee	Stream	0.998814
StMVC_I_47	Wood Lake	Kokanee	Stream	Wood Lake	Kokanee	Stream	1	-	-	-	-	Wood Lake	Kokanee	Stream	0.999904
