# Supplementary material for: Genotyping-in-Thousands by sequencing panel development and application to inform kokanee salmon (Oncorhynchus nerka) fisheries management at multiple scales
Source: PLoS One. 2021 Dec 23;16(12):e0261966. doi: 10.1371/journal.pone.0261966 (PMC8699693; doi:10.1371/journal.pone.0261966)
Supplement: S2 Table — Previous assignments indicated in greyed boxes. Red text indicates ambiguous assignment, blue text indicates confirmed assignment for previously ambiguous assessment. (XLSX) [file pone.0261966.s002.xlsx]

## Sheet: Table S2
S2 Table. GT-seq Wood Lake assignments. Previous assignments indicated in greyed boxes. Red text indicates ambiguous assignment, blue text indicates confirmed assignment for previously ambiguous assessment
Sample	Year	Sampling	GSI marker	Overall	ONCOR (Rannala & Mountain, 1997)			STRUCTURE (Pritchard et al., 2000)			GSI marker	Overall prior	ONCOR (Rannala & Mountain, 1997)			STRUCTURE (Pritchard et al., 2000)
		method		assignment		Probability of assignment		500K burnin/1000K reps				assignment		Probability of assignment		250K burnin/500K reps
					Best estimate	Shore	Stream	Best estimate	Shore	Stream			Best estimate	Shore	Stream	Best estimate	Shore	Stream
AB_3000	2014	Angler Survey	SNPs (n=239)	STREAM	Stream	0	1	Stream	0.008	0.992	SNPs (n=24)	STREAM	Stream	0	1	Stream	0.013	0.987
AB_3001	2014	Angler Survey	SNPs (n=239)	STREAM	Stream	4.1e-05	0.999959	Stream	0.308	0.692	SNPs (n=24)	STREAM	Stream	0.011	0.989	Stream	0.137	0.863
AB_3002	2014	Angler Survey	SNPs (n=239)	STREAM	Stream	0	1	Stream	0.017	0.983	SNPs (n=24)	STREAM	Stream	0.009	0.991	Stream	0.117	0.883
AB_3003	2014	Angler Survey	SNPs (n=239)	STREAM	Stream	0	1	Stream	0.053	0.947	SNPs (n=24)	STREAM	Stream	0	1	Stream	0.023	0.977
AB_3004	2014	Angler Survey	SNPs (n=239)	STREAM	Stream	0	1	Stream	0.009	0.991	SNPs (n=24)	STREAM	Stream	0	1	Stream	0.011	0.989
AB_3005	2014	Angler Survey	SNPs (n=239)	SHORE	Shore	1	0	Shore	0.951	0.049	SNPs (n=24)	SHORE	Shore	0.998	0.002	Shore	0.941	0.059
AB_3006	2014	Angler Survey	SNPs (n=239)	SHORE	Shore	1	0	Shore	0.754	0.246	SNPs (n=24)	SHORE	Shore	1	0	Shore	0.98	0.02
AB_3007	2014	Angler Survey	SNPs (n=239)	SHORE	Shore	0.999999	1e-06	Shore	0.748	0.252	SNPs (n=24)	SHORE	Shore	0.895	0.105	Shore	0.87	0.13
AB_3010	2014	Angler Survey	SNPs (n=239)	SHORE	Shore	0.999795	0.000205	Shore	0.619	0.381	SNPs (n=24)	SHORE	Shore	1	0	Shore	0.952	0.048
AB_3011	2014	Angler Survey	SNPs (n=239)	SHORE	Shore	1	0	Shore	0.913	0.087	SNPs (n=24)	SHORE	Shore	0.999	0.001	Shore	0.972	0.028
AB_3012	2014	Angler Survey	SNPs (n=239)	STREAM	Stream	0	1	Stream	0.007	0.993	SNPs (n=24)	STREAM	Stream	0.003	0.997	Stream	0.065	0.935
AB_3013	2014	Angler Survey	SNPs (n=239)	STREAM	Stream	0	1	Stream	0.003	0.997	SNPs (n=24)	STREAM	Stream	0	1	Stream	0.017	0.983
AB_3014	2014	Angler Survey	SNPs (n=239)	SHORE	Shore	1	0	Shore	0.692	0.308	SNPs (n=24)	SHORE	Shore	1	0	Shore	0.985	0.015
AB_3015	2014	Angler Survey	SNPs (n=239)	SHORE	Shore	1	0	Shore	0.839	0.161	SNPs (n=24)	SHORE	Shore	1	0	Shore	0.982	0.018
AB_3016	2014	Angler Survey	SNPs (n=239)	SHORE	Shore	1	0	Shore	0.98	0.02	SNPs (n=24)	SHORE	Shore	0.707	0.293	Shore	0.725	0.275
AB_3017	2014	Angler Survey	SNPs (n=239)	STREAM	Stream	0	1	Stream	0.003	0.997	SNPs (n=24)	STREAM	Stream	0	1	Stream	0.02	0.98
AB_3018	2014	Angler Survey	SNPs (n=239)	SHORE	Shore	1	0	Shore	0.974	0.026	SNPs (n=24)	SHORE	Shore	1	0	Shore	0.991	0.009
AB_3021	2014	Angler Survey	SNPs (n=239)	STREAM	Stream	0	1	Stream	0.004	0.996	SNPs (n=24)	STREAM	Stream	0	1	Stream	0.012	0.988
AB_3022	2014	Angler Survey	SNPs (n=239)	SHORE	Shore	1	0	Shore	0.932	0.068	SNPs (n=24)	SHORE	Shore	0.985	0.015	Shore	0.953	0.047
AB_3024	2014	Angler Survey	SNPs (n=239)	STREAM	Stream	0	1	Stream	0.008	0.992	SNPs (n=24)	STREAM	Stream	0	1	Stream	0.038	0.962
AB_3026	2014	Angler Survey	SNPs (n=239)	SHORE	Shore	1	0	Shore	0.985	0.015	SNPs (n=24)	SHORE	Shore	1	0	Shore	0.992	0.008
AB_3027	2014	Angler Survey	SNPs (n=239)	SHORE	Shore	1	0	Shore	0.92	0.08	SNPs (n=24)	SHORE	Shore	1	0	Shore	0.989	0.011
AB_3029	2014	Angler Survey	SNPs (n=239)	STREAM	Stream	0	1	Stream	0.008	0.992	SNPs (n=24)	STREAM	Stream	0.001	0.999	Stream	0.07	0.93
AB_3030	2014	Angler Survey	SNPs (n=239)	SHORE	Shore	1	0	Shore	0.985	0.015	SNPs (n=24)	SHORE	Shore	1	0	Shore	0.983	0.017
AB_3032	2014	Angler Survey	SNPs (n=239)	SHORE	Shore	1	0	Shore	0.768	0.232	SNPs (n=24)	SHORE	Shore	0.987	0.013	Shore	0.861	0.139
AB_3033	2014	Angler Survey	SNPs (n=239)	SHORE	Shore	1	0	Shore	0.965	0.035	SNPs (n=24)	SHORE	Shore	0.999	0.001	Shore	0.974	0.026
AB_3034	2014	Angler Survey	SNPs (n=239)	SHORE	Shore	1	0	Shore	0.969	0.031	SNPs (n=24)	SHORE	Shore	0.986	0.014	Shore	0.93	0.07
AB_3035	2014	Angler Survey	SNPs (n=239)	SHORE	Shore	1	0	Shore	0.986	0.014	SNPs (n=24)	SHORE	Shore	1	0	Shore	0.979	0.021
AB_3036	2014	Angler Survey	SNPs (n=239)	STREAM	Stream	0	1	Stream	0.007	0.993	SNPs (n=24)	STREAM	Stream	0.072	0.928	Stream	0.234	0.766
AB_3037	2014	Angler Survey	SNPs (n=239)	STREAM	Stream	0	1	Stream	0.008	0.992	SNPs (n=24)	STREAM	Stream	0	1	Stream	0.014	0.986
AB_3038	2014	Angler Survey	SNPs (n=239)	STREAM	Stream	0	1	Stream	0.021	0.979	SNPs (n=24)	STREAM	Stream	0	1	Stream	0.018	0.982
AB_3039	2014	Angler Survey	SNPs (n=239)	STREAM	Stream	0	1	Stream	0.027	0.973	SNPs (n=24)	STREAM	Stream	0	1	Stream	0.032	0.968
AB_3040	2014	Angler Survey	SNPs (n=239)	SHORE	Shore	1	0	Shore	0.892	0.108	SNPs (n=24)	SHORE	Shore	1	0	Shore	0.972	0.028
AB_3041	2014	Angler Survey	SNPs (n=239)	STREAM	Stream	0	1	Stream	0.005	0.995	SNPs (n=24)	STREAM	Stream	0.002	0.998	Stream	0.055	0.945
AB_3042	2014	Angler Survey	SNPs (n=239)	STREAM	Stream	0	1	Stream	0.003	0.997	SNPs (n=24)	STREAM	Stream	0	1	Stream	0.014	0.986
AB_3048	2014	Angler Survey	SNPs (n=239)	STREAM	Stream	0	1	Stream	0.01	0.99	SNPs (n=24)	STREAM	Stream	0	1	Stream	0.041	0.959
AB_3049	2014	Angler Survey	SNPs (n=239)	STREAM	Stream	0	1	Stream	0.025	0.975	SNPs (n=24)	STREAM	Stream	0	1	Stream	0.015	0.985
AB_3050	2014	Angler Survey	SNPs (n=239)	STREAM	Stream	0	1	Stream	0.003	0.997	SNPs (n=24)	STREAM	Stream	0	1	Stream	0.012	0.988
AB_3054	2014	Angler Survey	SNPs (n=239)	SHORE	Shore	0.999778	0.000222	Shore	0.703	0.297	SNPs (n=24)	SHORE	Shore	1	0	Shore	0.969	0.031
AB_3065	2014	Angler Survey	SNPs (n=239)	SHORE	Shore	1	0	Shore	0.981	0.019	SNPs (n=24)	SHORE	Shore	1	0	Shore	0.982	0.018
AB_3066	2014	Angler Survey	SNPs (n=239)	SHORE	Shore	0.999974	2.6e-05	Shore	0.707	0.293	SNPs (n=24)	SHORE	Shore	0.999	0.001	Shore	0.937	0.063
AB_3068	2014	Angler Survey	SNPs (n=239)	STREAM	Stream	0	1	Stream	0.006	0.994	SNPs (n=24)	STREAM	Stream	0	1	Stream	0.022	0.978
AB_3069	2014	Angler Survey	SNPs (n=239)	STREAM	Stream	1e-06	0.999999	Stream	0.297	0.703	SNPs (n=24)	STREAM	Stream	0.1	0.9	Stream	0.302	0.698
AB_3070	2014	Angler Survey	SNPs (n=239)	STREAM	Stream	0	1	Stream	0.029	0.971	SNPs (n=24)	STREAM	Stream	0.001	0.999	Stream	0.087	0.913
AB_3071	2014	Angler Survey	SNPs (n=239)	STREAM	Stream	1e-06	0.999999	Stream	0.045	0.955	SNPs (n=24)	STREAM	Stream	0	1	Stream	0.024	0.976
AB_3072	2014	Angler Survey	SNPs (n=239)	STREAM	Stream	0	1	Stream	0.026	0.974	SNPs (n=24)	STREAM	Stream	0	1	Stream	0.026	0.974
AB_3073	2014	Angler Survey	SNPs (n=239)	AMBIGUOUS	Stream	0.18784	0.81216	Shore	0.553	0.447	SNPs (n=24)	SHORE	Shore	1	0	Shore	0.985	0.015
AB_3074	2014	Angler Survey	SNPs (n=239)	STREAM	Stream	0	1	Stream	0.153	0.847	SNPs (n=24)	STREAM	Stream	0.002	0.998	Stream	0.082	0.918
AB_3077	2014	Angler Survey	SNPs (n=239)	STREAM	Stream	0	1	Stream	0.011	0.989	SNPs (n=24)	STREAM	Stream	0	1	Stream	0.014	0.986
AB_3080	2014	Angler Survey	SNPs (n=239)	STREAM	Stream	0	1	Stream	0.006	0.994	SNPs (n=24)	STREAM	Stream	0	1	Stream	0.042	0.958
AB_3084	2014	Angler Survey	SNPs (n=239)	STREAM	Stream	0	1	Stream	0.004	0.996	SNPs (n=24)	STREAM	Stream	0	1	Stream	0.022	0.978
WDTR2012_001	2012	Trawl	SNPs (n=239)	STREAM	Stream	0	1	Stream	0.003	0.997	microsatellite (n=10)	STREAM	Stream	0.056	0.944	Stream	0.311	0.689
WDTR2012_002	2012	Trawl	SNPs (n=239)	STREAM	Stream	0	1	Stream	0.003	0.997	microsatellite (n=10)	STREAM	Stream	0.003	0.997	Stream	0.131	0.869
WDTR2012_003	2012	Trawl	SNPs (n=239)	STREAM	Stream	0	1	Stream	0.09	0.91	microsatellite (n=10)	STREAM	Stream	0.007	0.993	Stream	0.143	0.857
WDTR2012_004	2012	Trawl	SNPs (n=239)	SHORE	Shore	1	0	Shore	0.792	0.208	microsatellite (n=10)	AMBIGUOUS	Stream	0.044	0.956	Shore	0.728	0.272
WDTR2012_005	2012	Trawl	SNPs (n=239)	STREAM	Stream	0	1	Stream	0.039	0.961	microsatellite (n=10)	STREAM	Stream	0	1	Stream	0.041	0.959
WDTR2012_006	2012	Trawl	SNPs (n=239)	SHORE	Shore	1	0	Shore	0.964	0.036	microsatellite (n=10)	SHORE	Shore	0.963	0.037	Shore	0.936	0.064
WDTR2012_007	2012	Trawl	SNPs (n=239)	STREAM	Stream	0	1	Stream	0.014	0.986	microsatellite (n=10)	STREAM	Stream	0	1	Stream	0.07	0.93
WDTR2012_008	2012	Trawl	SNPs (n=239)	STREAM	Stream	0	1	Stream	0.02	0.98	microsatellite (n=10)	STREAM	Stream	0	1	Stream	0.049	0.951
WDTR2012_009	2012	Trawl	SNPs (n=239)	STREAM	Stream	0	1	Stream	0.019	0.981	microsatellite (n=10)	STREAM	Stream	0.002	0.998	Stream	0.093	0.907
WDTR2012_010	2012	Trawl	SNPs (n=239)	STREAM	Stream	0	1	Stream	0.012	0.988	microsatellite (n=10)	STREAM	Stream	0	1	Stream	0.026	0.974
WDTR2012_011	2012	Trawl	SNPs (n=239)	STREAM	Stream	0	1	Stream	0.029	0.971	microsatellite (n=10)	STREAM	Stream	0	1	Stream	0.066	0.934
WDTR2012_012	2012	Trawl	SNPs (n=239)	STREAM	Stream	0	1	Stream	0.007	0.993	microsatellite (n=10)	STREAM	Stream	0	1	Stream	0.12	0.88
WDTR2012_013	2012	Trawl	SNPs (n=239)	STREAM	Stream	0	1	Stream	0.092	0.908	microsatellite (n=10)	STREAM	Stream	0	1	Stream	0.095	0.905
WDTR2012_014	2012	Trawl	SNPs (n=239)	STREAM	Stream	0	1	Stream	0.014	0.986	microsatellite (n=10)	STREAM	Stream	0	1	Stream	0.046	0.954
WDTR2012_015	2012	Trawl	SNPs (n=239)	STREAM	Stream	0	1	Stream	0.003	0.997	microsatellite (n=10)	STREAM	Stream	0	1	Stream	0.055	0.945
WDTR2012_016	2012	Trawl	SNPs (n=239)	STREAM	Stream	0	1	Stream	0.043	0.957	microsatellite (n=10)	STREAM	Stream	0	1	Stream	0.039	0.961
WDTR2012_017	2012	Trawl	SNPs (n=239)	STREAM	Stream	0	1	Stream	0.015	0.985	microsatellite (n=10)	STREAM	Stream	0.001	0.999	Stream	0.052	0.948
WDTR2012_018	2012	Trawl	SNPs (n=239)	SHORE	Shore	1	0	Shore	0.981	0.019	microsatellite (n=10)	SHORE	Shore	1	0	Shore	0.966	0.034
WDTR2012_019	2012	Trawl	SNPs (n=239)	STREAM	Stream	0	1	Stream	0.035	0.965	microsatellite (n=10)	STREAM	Stream	0	1	Stream	0.042	0.958
WDTR2012_020	2012	Trawl	SNPs (n=239)	STREAM	Stream	0	1	Stream	0.021	0.979	microsatellite (n=10)	STREAM	Stream	0	1	Stream	0.053	0.947
WDTR2012_021	2012	Trawl	SNPs (n=239)	STREAM	Stream	0	1	Stream	0.008	0.992	microsatellite (n=10)	SHORE	Shore	0.995	0.005	Shore	0.867	0.133
WDTR2012_023	2012	Trawl	SNPs (n=239)	STREAM	Stream	0	1	Stream	0.01	0.99	microsatellite (n=10)	STREAM	Stream	0	1	Stream	0.054	0.946
WDTR2012_024	2012	Trawl	SNPs (n=239)	STREAM	Stream	0	1	Stream	0.006	0.994	microsatellite (n=10)	STREAM	Stream	0	1	Stream	0.119	0.881
WDTR2012_025	2012	Trawl	SNPs (n=239)	STREAM	Stream	0	1	Stream	0.004	0.996	microsatellite (n=10)	STREAM	Stream	0	1	Stream	0.044	0.956
WDTR2012_026	2012	Trawl	SNPs (n=239)	STREAM	Stream	0	1	Stream	0.003	0.997	microsatellite (n=10)	STREAM	Stream	0	1	Stream	0.038	0.962
WDTR2012_027	2012	Trawl	SNPs (n=239)	SHORE	Shore	1	0	Shore	0.947	0.053	microsatellite (n=10)	SHORE	Shore	1	0	Shore	0.871	0.129
WDTR2012_028	2012	Trawl	SNPs (n=239)	SHORE	Shore	1	0	Shore	0.958	0.042	microsatellite (n=10)	SHORE	Shore	1	0	Shore	0.98	0.02
WDTR2012_029	2012	Trawl	SNPs (n=239)	SHORE	Shore	1	0	Shore	0.852	0.148	microsatellite (n=10)	SHORE	Shore	1	0	Shore	0.972	0.028
WDTR2012_030	2012	Trawl	SNPs (n=239)	SHORE	Shore	1	0	Shore	0.988	0.012	microsatellite (n=10)	SHORE	Shore	1	0	Shore	0.949	0.051
WDTR2012_032	2012	Trawl	SNPs (n=239)	STREAM	Stream	0	1	Stream	0.005	0.995	microsatellite (n=10)	STREAM	Stream	0	1	Stream	0.113	0.887
WDTR2012_033	2012	Trawl	SNPs (n=239)	SHORE	Shore	1	0	Shore	0.977	0.023	microsatellite (n=10)	SHORE	Shore	0.998	0.002	Shore	0.924	0.076
WDTR2012_034	2012	Trawl	SNPs (n=239)	STREAM	Stream	0	1	Stream	0.005	0.995	microsatellite (n=10)	STREAM	Stream	0	1	Stream	0.134	0.866
WDTR2012_035	2012	Trawl	SNPs (n=239)	SHORE	Shore	1	0	Shore	0.953	0.047	microsatellite (n=10)	SHORE	Shore	0.993	0.007	Shore	0.899	0.101
WDTR2012_036	2012	Trawl	SNPs (n=239)	STREAM	Stream	0	1	Stream	0.005	0.995	microsatellite (n=10)	STREAM	Stream	0	1	Stream	0.028	0.972
WDTR2012_037	2012	Trawl	SNPs (n=239)	STREAM	Stream	0	1	Stream	0.005	0.995	microsatellite (n=10)	STREAM	Stream	0	1	Stream	0.059	0.941
WDTR2012_038	2012	Trawl	SNPs (n=239)	STREAM	Stream	0	1	Stream	0.068	0.932	microsatellite (n=10)	STREAM	Stream	0	1	Stream	0.279	0.721
WDTR2012_039	2012	Trawl	SNPs (n=239)	STREAM	Stream	0	1	Stream	0.109	0.891	microsatellite (n=10)	STREAM	Stream	0	1	Stream	0.023	0.977
WDTR2012_040	2012	Trawl	SNPs (n=239)	STREAM	Stream	0	1	Stream	0.006	0.994	microsatellite (n=10)	STREAM	Stream	0	1	Stream	0.047	0.953
WDTR2012_041	2012	Trawl	SNPs (n=239)	STREAM	Stream	0	1	Stream	0.01	0.99	microsatellite (n=10)	STREAM	Stream	0	1	Stream	0.046	0.954
WDTR2012_042	2012	Trawl	SNPs (n=239)	STREAM	Stream	0	1	Stream	0.016	0.984	microsatellite (n=10)	STREAM	Stream	0	1	Stream	0.034	0.966
WDTR2012_043	2012	Trawl	SNPs (n=239)	STREAM	Stream	0	1	Stream	0.005	0.995	microsatellite (n=10)	STREAM	Stream	0	1	Stream	0.031	0.969
WDTR2012_044	2012	Trawl	SNPs (n=239)	SHORE	Shore	1	0	Shore	0.986	0.014	microsatellite (n=10)	SHORE	Shore	1	0	Shore	0.944	0.056
WDTR2012_045	2012	Trawl	SNPs (n=239)	STREAM	Stream	0	1	Stream	0.006	0.994	microsatellite (n=10)	AMBIGUOUS	Shore	0.641	0.359	Stream	0.208	0.792
WDTR2012_047	2012	Trawl	SNPs (n=239)	STREAM	Stream	0	1	Stream	0.008	0.992	microsatellite (n=10)	STREAM	Stream	0	1	Stream	0.095	0.905
WDTR2012_048	2012	Trawl	SNPs (n=239)	STREAM	Stream	0	1	Stream	0.008	0.992	microsatellite (n=10)	AMBIGUOUS	Shore	0.935	0.065	Stream	0.419	0.581
WDTR2012_049	2012	Trawl	SNPs (n=239)	STREAM	Stream	0	1	Stream	0.005	0.995	microsatellite (n=10)	STREAM	Stream	0	1	Stream	0.043	0.957
WDTR2012_050	2012	Trawl	SNPs (n=239)	STREAM	Stream	0	1	Stream	0.013	0.987	microsatellite (n=10)	STREAM	Stream	0	1	Stream	0.032	0.968
WDTR2012_051	2012	Trawl	SNPs (n=239)	STREAM	Stream	0	1	Stream	0.025	0.975	microsatellite (n=10)	STREAM	Stream	0.08	0.92	Stream	0.347	0.653
WDTR2012_052	2012	Trawl	SNPs (n=239)	STREAM	Stream	0	1	Stream	0.075	0.925	microsatellite (n=10)	STREAM	Stream	0	1	Stream	0.033	0.967
WDTR2012_053	2012	Trawl	SNPs (n=239)	STREAM	Stream	0	1	Stream	0.005	0.995	microsatellite (n=10)	STREAM	Stream	0	1	Stream	0.113	0.887
WDTR2012_054	2012	Trawl	SNPs (n=239)	STREAM	Stream	0	1	Stream	0.014	0.986	microsatellite (n=10)	STREAM	Stream	0	1	Stream	0.089	0.911
WDTR2012_056	2012	Trawl	SNPs (n=239)	STREAM	Stream	0	1	Stream	0.005	0.995	microsatellite (n=10)	STREAM	Stream	0	1	Stream	0.04	0.96
WDTR2012_057	2012	Trawl	SNPs (n=239)	STREAM	Stream	0	1	Stream	0.132	0.868	microsatellite (n=10)	STREAM	Stream	0.006	0.994	Stream	0.142	0.858
WDTR2012_058	2012	Trawl	SNPs (n=239)	STREAM	Stream	0	1	Stream	0.047	0.953	microsatellite (n=10)	SHORE	Shore	0.598	0.402	Shore	0.685	0.315
WDTR2012_059	2012	Trawl	SNPs (n=239)	STREAM	Stream	0	1	Stream	0.019	0.981	microsatellite (n=10)	STREAM	Stream	0.069	0.931	Stream	0.186	0.814
WDTR2012_060	2012	Trawl	SNPs (n=239)	STREAM	Stream	0	1	Stream	0.006	0.994	microsatellite (n=10)	STREAM	Stream	0	1	Stream	0.059	0.941
WDTR2012_061	2012	Trawl	SNPs (n=239)	STREAM	Stream	0	1	Stream	0.003	0.997	microsatellite (n=10)	STREAM	Stream	0	1	Stream	0.033	0.967
WDTR2012_062	2012	Trawl	SNPs (n=239)	STREAM	Stream	0	1	Stream	0.005	0.995	microsatellite (n=10)	STREAM	Stream	0	1	Stream	0.037	0.963
WDTR2012_063	2012	Trawl	SNPs (n=239)	STREAM	Stream	0	1	Stream	0.006	0.994	microsatellite (n=10)	STREAM	Stream	0.009	0.991	Stream	0.227	0.773
WDTR2012_064	2012	Trawl	SNPs (n=239)	STREAM	Stream	0	1	Stream	0.034	0.966	microsatellite (n=10)	STREAM	Stream	0	1	Stream	0.025	0.975
WDTR2012_065	2012	Trawl	SNPs (n=239)	STREAM	Stream	0	1	Stream	0.004	0.996	microsatellite (n=10)	STREAM	Stream	0.065	0.935	Stream	0.38	0.62
WDTR2012_066	2012	Trawl	SNPs (n=239)	STREAM	Stream	0	1	Stream	0.003	0.997	microsatellite (n=10)	STREAM	Stream	0	1	Stream	0.03	0.97
WDTR2012_067	2012	Trawl	SNPs (n=239)	STREAM	Stream	0	1	Stream	0.009	0.991	microsatellite (n=10)	STREAM	Stream	0	1	Stream	0.029	0.971
WDTR2012_068	2012	Trawl	SNPs (n=239)	STREAM	Stream	0	1	Stream	0.006	0.994	microsatellite (n=10)	STREAM	Stream	0	1	Stream	0.057	0.943
WDTR2012_069	2012	Trawl	SNPs (n=239)	STREAM	Stream	0	1	Stream	0.011	0.989	microsatellite (n=10)	STREAM	Stream	0.26	0.74	Stream	0.126	0.874
WDTR2012_070	2012	Trawl	SNPs (n=239)	STREAM	Stream	0	1	Stream	0.007	0.993	microsatellite (n=10)	STREAM	Stream	0.004	0.996	Stream	0.328	0.672
WDTR2012_071	2012	Trawl	SNPs (n=239)	STREAM	Stream	0	1	Stream	0.003	0.997	microsatellite (n=10)	STREAM	Stream	0	1	Stream	0.079	0.921
WDTR2012_072	2012	Trawl	SNPs (n=239)	STREAM	Stream	0	1	Stream	0.007	0.993	microsatellite (n=10)	STREAM	Stream	0.013	0.987	Stream	0.107	0.893
WDTR2012_073	2012	Trawl	SNPs (n=239)	STREAM	Stream	0	1	Stream	0.014	0.986	microsatellite (n=10)	STREAM	Stream	0	1	Stream	0.028	0.972
WDTR2012_074	2012	Trawl	SNPs (n=239)	STREAM	Stream	0	1	Stream	0.007	0.993	microsatellite (n=10)	AMBIGUOUS	Shore	0.608	0.392	Stream	0.413	0.587
WDTR2012_075	2012	Trawl	SNPs (n=239)	STREAM	Stream	0	1	Stream	0.009	0.991	microsatellite (n=10)	STREAM	Stream	0	1	Stream	0.085	0.915
WDTR2012_076	2012	Trawl	SNPs (n=239)	SHORE	Shore	1	0	Shore	0.986	0.014	microsatellite (n=10)	SHORE	Shore	1	0	Shore	0.96	0.04
WDTR2012_077	2012	Trawl	SNPs (n=239)	STREAM	Stream	0	1	Stream	0.024	0.976	microsatellite (n=10)	STREAM	Stream	0	1	Stream	0.043	0.957
WDTR2012_079	2012	Trawl	SNPs (n=239)	SHORE	Shore	1	0	Shore	0.988	0.012	microsatellite (n=10)	SHORE	Shore	1	0	Shore	0.833	0.167
WDTR2012_080	2012	Trawl	SNPs (n=239)	SHORE	Shore	0.975743	0.024257	Shore	0.527	0.473	microsatellite (n=10)	SHORE	Shore	0.893	0.107	Shore	0.766	0.234
WDTR2012_081	2012	Trawl	SNPs (n=239)	STREAM	Stream	0	1	Stream	0.003	0.997	microsatellite (n=10)	STREAM	Stream	0	1	Stream	0.205	0.795
WDTR2012_082	2012	Trawl	SNPs (n=239)	STREAM	Stream	0	1	Stream	0.008	0.992	microsatellite (n=10)	STREAM	Stream	0.001	0.999	Stream	0.422	0.578
WDTR2012_083	2012	Trawl	SNPs (n=239)	STREAM	Stream	0	1	Stream	0.004	0.996	microsatellite (n=10)	STREAM	Stream	0	1	Stream	0.054	0.946
WDTR2012_084	2012	Trawl	SNPs (n=239)	STREAM	Stream	0	1	Stream	0.017	0.983	microsatellite (n=10)	STREAM	Stream	0	1	Stream	0.032	0.968
WDTR2012_085	2012	Trawl	SNPs (n=239)	STREAM	Stream	0	1	Stream	0.005	0.995	microsatellite (n=10)	STREAM	Stream	0	1	Stream	0.053	0.947
WDTR2012_086	2012	Trawl	SNPs (n=239)	STREAM	Stream	0	1	Stream	0.003	0.997	microsatellite (n=10)	STREAM	Stream	0	1	Stream	0.042	0.958
WDTR2012_087	2012	Trawl	SNPs (n=239)	STREAM	Stream	0	1	Stream	0.094	0.906	microsatellite (n=10)	STREAM	Stream	0.002	0.998	Stream	0.043	0.957
WDTR2012_088	2012	Trawl	SNPs (n=239)	STREAM	Stream	0	1	Stream	0.068	0.932	microsatellite (n=10)	STREAM	Stream	0	1	Stream	0.023	0.977
WDTR2012_089	2012	Trawl	SNPs (n=239)	STREAM	Stream	0	1	Stream	0.008	0.992	microsatellite (n=10)	STREAM	Stream	0	1	Stream	0.047	0.953
WDTR2012_090	2012	Trawl	SNPs (n=239)	STREAM	Stream	0	1	Stream	0.025	0.975	microsatellite (n=10)	STREAM	Stream	0	1	Stream	0.055	0.945
WDTR2012_091	2012	Trawl	SNPs (n=239)	STREAM	Stream	0	1	Stream	0.005	0.995	microsatellite (n=10)	STREAM	Stream	0	1	Stream	0.039	0.961
WDTR2012_092	2012	Trawl	SNPs (n=239)	STREAM	Stream	0	1	Stream	0.018	0.982	microsatellite (n=10)	STREAM	Stream	0.002	0.998	Stream	0.061	0.939
WDTR2012_093	2012	Trawl	SNPs (n=239)	STREAM	Stream	0	1	Stream	0.007	0.993	microsatellite (n=10)	STREAM	Stream	0	1	Stream	0.126	0.874
WDTR2012_094	2012	Trawl	SNPs (n=239)	STREAM	Stream	0	1	Stream	0.005	0.995	microsatellite (n=10)	STREAM	Stream	0	1	Stream	0.077	0.923
WDTR2012_095	2012	Trawl	SNPs (n=239)	STREAM	Stream	0	1	Stream	0.04	0.96	microsatellite (n=10)	STREAM	Stream	0	1	Stream	0.029	0.971
WDTR2012_096	2012	Trawl	SNPs (n=239)	STREAM	Stream	0	1	Stream	0.006	0.994	microsatellite (n=10)	STREAM	Stream	0	1	Stream	0.052	0.948
WDTR2012_097	2012	Trawl	SNPs (n=239)	STREAM	Stream	0	1	Stream	0.004	0.996	microsatellite (n=10)	STREAM	Stream	0	1	Stream	0.027	0.973
WDTR2012_098	2012	Trawl	SNPs (n=239)	STREAM	Stream	0	1	Stream	0.003	0.997	microsatellite (n=10)	STREAM	Stream	0.002	0.998	Stream	0.152	0.848
WDTR2012_099	2012	Trawl	SNPs (n=239)	STREAM	Stream	0	1	Stream	0.011	0.989	microsatellite (n=10)	STREAM	Stream	0	1	Stream	0.152	0.848
WDTR2012_100	2012	Trawl	SNPs (n=239)	STREAM	Stream	0	1	Stream	0.005	0.995	microsatellite (n=10)	STREAM	Stream	0	1	Stream	0.178	0.822
WDTR2012_101	2012	Trawl	SNPs (n=239)	STREAM	Stream	0	1	Stream	0.015	0.985	microsatellite (n=10)	STREAM	Stream	0	1	Stream	0.019	0.981
WDTR2012_102	2012	Trawl	SNPs (n=239)	STREAM	Stream	0	1	Stream	0.011	0.989	microsatellite (n=10)	STREAM	Stream	0.001	0.999	Stream	0.393	0.607
WDTR2012_103	2012	Trawl	SNPs (n=239)	STREAM	Stream	0	1	Stream	0.002	0.998	microsatellite (n=10)	STREAM	Stream	0.001	0.999	Stream	0.198	0.802
WDTR2012_104	2012	Trawl	SNPs (n=239)	STREAM	Stream	0	1	Stream	0.006	0.994	microsatellite (n=10)	STREAM	Stream	0.031	0.969	Stream	0.211	0.789
