# Supplementary material for: Genotyping-in-Thousands by sequencing panel development and application to inform kokanee salmon (Oncorhynchus nerka) fisheries management at multiple scales
Source: PLoS One. 2021 Dec 23;16(12):e0261966. doi: 10.1371/journal.pone.0261966 (PMC8699693; doi:10.1371/journal.pone.0261966)
Supplement: S3 Table — Red text indicates ambiguous assignment. (XLSX) [file pone.0261966.s003.xlsx]

## Sheet: Table S3
S3 Table. GT-seq 2018 and 2019 Wood Lake assignments. Red text indicates ambiguous assignment.
Sample	Year	Sampling	GSI marker	Overall	ONCOR (Rannala & Mountain, 1997)			STRUCTURE (Pritchard et al., 2000)
		method		assignment		Probability of assignment		500K burnin/1000K reps
					Best estimate	Shore	Stream	Best estimate	Shore	Stream
W-21	2018	Angler Survey	SNPs (n=282)	STREAM	Stream	0	1	Stream	0.009	0.991
W-22	2018	Angler Survey	SNPs (n=282)	STREAM	Stream	0	1	Stream	0.008	0.992
W-23	2018	Angler Survey	SNPs (n=282)	SHORE	Shore	1	0	Shore	0.764	0.236
W-24	2018	Angler Survey	SNPs (n=282)	SHORE	Shore	1	0	Shore	0.992	0.008
W-25	2018	Angler Survey	SNPs (n=282)	SHORE	Shore	1	0	Shore	0.978	0.022
W-26	2018	Angler Survey	SNPs (n=282)	SHORE	Shore	1	0	Shore	0.93	0.07
W-27	2018	Angler Survey	SNPs (n=282)	STREAM	Stream	0	1	Stream	0.062	0.938
W-28	2018	Angler Survey	SNPs (n=282)	SHORE	Shore	0.999996	4e-06	Shore	0.787	0.213
W-29	2018	Angler Survey	SNPs (n=282)	STREAM	Stream	0	1	Stream	0.009	0.991
W-30	2018	Angler Survey	SNPs (n=282)	STREAM	Stream	0	1	Stream	0.012	0.988
W-31	2018	Angler Survey	SNPs (n=282)	SHORE	Shore	1	0	Shore	0.966	0.034
W-32	2018	Angler Survey	SNPs (n=282)	STREAM	Stream	0	1	Stream	0.011	0.989
W-33	2018	Angler Survey	SNPs (n=282)	STREAM	Stream	0.121338	0.878662	Stream	0.437	0.563
W-34	2018	Angler Survey	SNPs (n=282)	STREAM	Stream	0	1	Stream	0.009	0.991
W-35	2018	Angler Survey	SNPs (n=282)	STREAM	Stream	0	1	Stream	0.009	0.991
W-36	2018	Angler Survey	SNPs (n=282)	SHORE	Shore	1	0	Shore	0.981	0.019
W-37	2018	Angler Survey	SNPs (n=282)	STREAM	Stream	0	1	Stream	0.01	0.99
W-38	2018	Angler Survey	SNPs (n=282)	STREAM	Stream	0	1	Stream	0.008	0.992
W-39	2018	Angler Survey	SNPs (n=282)	STREAM	Stream	0	1	Stream	0.01	0.99
W-40	2018	Angler Survey	SNPs (n=282)	STREAM	Stream	0	1	Stream	0.006	0.994
W-41	2018	Angler Survey	SNPs (n=282)	STREAM	Stream	0	1	Stream	0.017	0.983
W-58	2018	Angler Survey	SNPs (n=282)	SHORE	Shore	0	1	Shore	0.972	0.028
W-60	2018	Angler Survey	SNPs (n=282)	STREAM	Stream	1	0	Stream	0.014	0.986
W-61	2018	Angler Survey	SNPs (n=282)	SHORE	Shore	0	1	Shore	0.934	0.066
W-62	2018	Angler Survey	SNPs (n=282)	STREAM	Stream	1	0	Stream	0.004	0.996
W-63	2018	Angler Survey	SNPs (n=282)	SHORE	Shore	0	1	Shore	0.917	0.083
W-64	2018	Angler Survey	SNPs (n=282)	SHORE	Shore	0	1	Shore	0.927	0.073
W-42	2018	Angler Survey	SNPs (n=282)	SHORE	Shore	1	0	Shore	0.952	0.048
W-43	2018	Angler Survey	SNPs (n=282)	STREAM	Stream	1e-06	0.999999	Stream	0.006	0.994
W-44	2018	Angler Survey	SNPs (n=282)	STREAM	Stream	1	0	Stream	0.008	0.992
W-45	2018	Angler Survey	SNPs (n=282)	SHORE	Shore	0	1	Shore	0.545	0.455
W-46	2018	Angler Survey	SNPs (n=282)	STREAM	Stream	1	0	Stream	0.005	0.995
W-47	2018	Angler Survey	SNPs (n=282)	STREAM	Stream	1	0	Stream	0.045	0.955
W-48	2018	Angler Survey	SNPs (n=282)	STREAM	Stream	1	0	Stream	0.481	0.519
W-49	2018	Angler Survey	SNPs (n=282)	STREAM	Stream	0	1	Stream	0.012	0.988
W-51	2018	Angler Survey	SNPs (n=282)	STREAM	Stream	0	1	Stream	0.009	0.991
W-52	2018	Angler Survey	SNPs (n=282)	STREAM	Stream	0.999986	1.4e-05	Stream	0.005	0.995
W-53	2018	Angler Survey	SNPs (n=282)	SHORE	Shore	0	1	Shore	0.993	0.007
W-54	2018	Angler Survey	SNPs (n=282)	STREAM	Stream	0	1	Stream	0.007	0.993
W-55	2018	Angler Survey	SNPs (n=282)	SHORE	Shore	0.013222	0.986778	Shore	0.993	0.007
W-56	2018	Angler Survey	SNPs (n=282)	STREAM	Stream	0	1	Stream	0.008	0.992
W-57	2018	Angler Survey	SNPs (n=282)	STREAM	Stream	0	1	Stream	0.003	0.997
W-66	2018	Angler Survey	SNPs (n=282)	STREAM	Stream	0	1	Stream	0.02	0.98
WD18_002	2018	Angler Survey	SNPs (n=282)	STREAM	Stream	0	1	Stream	0.006	0.994
WD18_003	2018	Angler Survey	SNPs (n=282)	SHORE	Shore	1	0	Shore	0.983	0.017
WD18_004	2018	Angler Survey	SNPs (n=282)	STREAM	Stream	0	1	Stream	0.058	0.942
WD18_005	2018	Angler Survey	SNPs (n=282)	SHORE	Shore	1	0	Shore	0.988	0.012
WD18_006	2018	Angler Survey	SNPs (n=282)	STREAM	Stream	0	1	Stream	0.065	0.935
WD18_007	2018	Angler Survey	SNPs (n=282)	SHORE	Shore	1	0	Shore	0.851	0.149
WD18_008	2018	Angler Survey	SNPs (n=282)	SHORE	Shore	1	0	Shore	0.981	0.019
WD18_009	2018	Angler Survey	SNPs (n=282)	SHORE	Shore	1	0	Shore	0.938	0.062
WD18_010	2018	Angler Survey	SNPs (n=282)	STREAM	Stream	0	1	Stream	0.017	0.983
WD18_011	2018	Angler Survey	SNPs (n=282)	SHORE	Shore	1	0	Shore	0.986	0.014
WD18_012	2018	Angler Survey	SNPs (n=282)	STREAM	Stream	0	1	Stream	0.004	0.996
WD18_013	2018	Angler Survey	SNPs (n=282)	STREAM	Stream	0	1	Stream	0.022	0.978
WD18_014	2018	Angler Survey	SNPs (n=282)	SHORE	Shore	1	0	Shore	0.981	0.019
WD18_015	2018	Angler Survey	SNPs (n=282)	STREAM	Stream	0	1	Stream	0.01	0.99
WD18_016	2018	Angler Survey	SNPs (n=282)	STREAM	Stream	0	1	Stream	0.009	0.991
WD18_017	2018	Angler Survey	SNPs (n=282)	STREAM	Stream	0	1	Stream	0.005	0.995
WD18_018	2018	Angler Survey	SNPs (n=282)	STREAM	Stream	0	1	Stream	0.036	0.964
WD18_019	2018	Angler Survey	SNPs (n=282)	SHORE	Shore	1	0	Shore	0.991	0.009
WD18_020	2018	Angler Survey	SNPs (n=282)	SHORE	Shore	1	0	Shore	0.984	0.016
WL19_Creel_106	2019	Angler Survey	SNPs (n=282)	STREAM	Stream	0	1	Stream	0.452	0.548
WL19_Creel_118	2019	Angler Survey	SNPs (n=282)	STREAM	Stream	1	0	Stream	0.222	0.778
WL19_Creel_123	2019	Angler Survey	SNPs (n=282)	SHORE	Shore	1e-06	0.999999	Shore	0.939	0.061
WL19_Creel_125	2019	Angler Survey	SNPs (n=282)	STREAM	Stream	0	1	Stream	0.027	0.973
WL19_Creel_131	2019	Angler Survey	SNPs (n=282)	STREAM	Stream	0	1	Stream	0.015	0.985
WL19_Creel_133	2019	Angler Survey	SNPs (n=282)	SHORE	Shore	1	0	Shore	0.968	0.032
WL19_Creel_135	2019	Angler Survey	SNPs (n=282)	STREAM	Stream	1	0	Stream	0.098	0.902
WL19_Creel_137	2019	Angler Survey	SNPs (n=282)	STREAM	Stream	0	1	Stream	0.004	0.996
WL19_Creel_14	2019	Angler Survey	SNPs (n=282)	STREAM	Stream	1	0	Stream	0.03	0.97
WL19_Creel_140	2019	Angler Survey	SNPs (n=282)	STREAM	Stream	6.5e-05	0.999935	Stream	0.004	0.996
WL19_Creel_147	2019	Angler Survey	SNPs (n=282)	STREAM	Stream	1	0	Stream	0.005	0.995
WL19_Creel_148	2019	Angler Survey	SNPs (n=282)	SHORE	Shore	0	1	Shore	0.971	0.029
WL19_Creel_149	2019	Angler Survey	SNPs (n=282)	STREAM	Stream	0	1	Stream	0.025	0.975
WL19_Creel_157	2019	Angler Survey	SNPs (n=282)	SHORE	Shore	0	1	Shore	0.843	0.157
WL19_Creel_158	2019	Angler Survey	SNPs (n=282)	STREAM	Stream	0	1	Stream	0.012	0.988
WL19_Creel_161	2019	Angler Survey	SNPs (n=282)	SHORE	Shore	0	1	Shore	0.956	0.044
WL19_Creel_168	2019	Angler Survey	SNPs (n=282)	STREAM	Stream	0	1	Stream	0.015	0.985
WL19_Creel_17	2019	Angler Survey	SNPs (n=282)	STREAM	Stream	0	1	Stream	0.007	0.993
WL19_Creel_170	2019	Angler Survey	SNPs (n=282)	STREAM	Stream	0	1	Stream	0.003	0.997
WL19_Creel_176	2019	Angler Survey	SNPs (n=282)	STREAM	Stream	1	0	Stream	0.005	0.995
WL19_Creel_179	2019	Angler Survey	SNPs (n=282)	STREAM	Stream	0	1	Stream	0.004	0.996
WL19_Creel_18	2019	Angler Survey	SNPs (n=282)	STREAM	Stream	0	1	Stream	0.056	0.944
WL19_Creel_180	2019	Angler Survey	SNPs (n=282)	STREAM	Stream	0	1	Stream	0.019	0.981
WL19_Creel_181	2019	Angler Survey	SNPs (n=282)	STREAM	Stream	0	1	Stream	0.005	0.995
WL19_Creel_188	2019	Angler Survey	SNPs (n=282)	STREAM	Stream	1	0	Stream	0.072	0.928
WL19_Creel_190	2019	Angler Survey	SNPs (n=282)	STREAM	Stream	0	1	Stream	0.007	0.993
WL19_Creel_196	2019	Angler Survey	SNPs (n=282)	STREAM	Stream	1	0	Stream	0.007	0.993
WL19_Creel_198	2019	Angler Survey	SNPs (n=282)	STREAM	Stream	0	1	Stream	0.008	0.992
WL19_Creel_199	2019	Angler Survey	SNPs (n=282)	STREAM	Stream	0	1	Stream	0.191	0.809
WL19_Creel_201	2019	Angler Survey	SNPs (n=282)	SHORE	Shore	0	1	Shore	0.986	0.014
WL19_Creel_202	2019	Angler Survey	SNPs (n=282)	STREAM	Stream	0.135594	0.864406	Stream	0.064	0.936
WL19_Creel_208	2019	Angler Survey	SNPs (n=282)	STREAM	Stream	1	0	Stream	0.003	0.997
WL19_Creel_209	2019	Angler Survey	SNPs (n=282)	SHORE	Shore	0.003959	0.996041	Shore	0.92	0.08
WL19_Creel_214	2019	Angler Survey	SNPs (n=282)	STREAM	Stream	0	1	Stream	0.045	0.955
WL19_Creel_215	2019	Angler Survey	SNPs (n=282)	STREAM	Stream	1	0	Stream	0.055	0.945
WL19_Creel_217	2019	Angler Survey	SNPs (n=282)	STREAM	Stream	0	1	Stream	0.041	0.959
WL19_Creel_222	2019	Angler Survey	SNPs (n=282)	STREAM	Stream	0	1	Stream	0.018	0.982
WL19_Creel_225	2019	Angler Survey	SNPs (n=282)	STREAM	Stream	1	0	Stream	0.006	0.994
WL19_Creel_226	2019	Angler Survey	SNPs (n=282)	STREAM	Stream	0	1	Stream	0.025	0.975
WL19_Creel_228	2019	Angler Survey	SNPs (n=282)	STREAM	Stream	0	1	Stream	0.043	0.957
WL19_Creel_234	2019	Angler Survey	SNPs (n=282)	STREAM	Stream	0	1	Stream	0.004	0.996
WL19_Creel_236	2019	Angler Survey	SNPs (n=282)	STREAM	Stream	0	1	Stream	0.005	0.995
WL19_Creel_244	2019	Angler Survey	SNPs (n=282)	STREAM	Stream	1	0	Stream	0.072	0.928
WL19_Creel_249	2019	Angler Survey	SNPs (n=282)	STREAM	Stream	0	1	Stream	0.175	0.825
WL19_Creel_257	2019	Angler Survey	SNPs (n=282)	STREAM	Stream	1	0	Stream	0.004	0.996
WL19_Creel_258	2019	Angler Survey	SNPs (n=282)	STREAM	Stream	0	1	Stream	0.004	0.996
WL19_Creel_259	2019	Angler Survey	SNPs (n=282)	STREAM	Stream	1	0	Stream	0.008	0.992
WL19_Creel_26	2019	Angler Survey	SNPs (n=282)	SHORE	Shore	0	1	Shore	0.882	0.118
WL19_Creel_262	2019	Angler Survey	SNPs (n=282)	STREAM	Stream	0	1	Stream	0.014	0.986
WL19_Creel_264	2019	Angler Survey	SNPs (n=282)	STREAM	Stream	0	1	Stream	0.004	0.996
WL19_Creel_269	2019	Angler Survey	SNPs (n=282)	SHORE	Shore	0	1	Shore	0.959	0.041
WL19_Creel_272	2019	Angler Survey	SNPs (n=282)	SHORE	Shore	0	1	Shore	0.951	0.049
WL19_Creel_274	2019	Angler Survey	SNPs (n=282)	STREAM	Stream	0	1	Stream	0.013	0.987
WL19_Creel_275	2019	Angler Survey	SNPs (n=282)	STREAM	Stream	0	1	Stream	0.006	0.994
WL19_Creel_278	2019	Angler Survey	SNPs (n=282)	SHORE	Shore	0	1	Shore	0.98	0.02
WL19_Creel_279	2019	Angler Survey	SNPs (n=282)	STREAM	Stream	0	1	Stream	0.006	0.994
WL19_Creel_280	2019	Angler Survey	SNPs (n=282)	STREAM	Stream	0	1	Stream	0.005	0.995
WL19_Creel_281	2019	Angler Survey	SNPs (n=282)	STREAM	Stream	0	1	Stream	0.006	0.994
WL19_Creel_288	2019	Angler Survey	SNPs (n=282)	STREAM	Stream	1	0	Stream	0.004	0.996
WL19_Creel_289	2019	Angler Survey	SNPs (n=282)	STREAM	Stream	0	1	Stream	0.021	0.979
WL19_Creel_29	2019	Angler Survey	SNPs (n=282)	SHORE	Shore	0	1	Shore	0.986	0.014
WL19_Creel_290	2019	Angler Survey	SNPs (n=282)	STREAM	Stream	1	0	Stream	0.061	0.939
WL19_Creel_291	2019	Angler Survey	SNPs (n=282)	STREAM	Stream	0	1	Stream	0.008	0.992
WL19_Creel_292	2019	Angler Survey	SNPs (n=282)	STREAM	Stream	0	1	Stream	0.005	0.995
WL19_Creel_299	2019	Angler Survey	SNPs (n=282)	STREAM	Stream	0	1	Stream	0.052	0.948
WL19_Creel_30	2019	Angler Survey	SNPs (n=282)	STREAM	Stream	0	1	Stream	0.188	0.812
WL19_Creel_36	2019	Angler Survey	SNPs (n=282)	SHORE	Shore	0	1	Shore	0.934	0.066
WL19_Creel_42	2019	Angler Survey	SNPs (n=282)	AMBIGUOUS	Stream	0	1	Shore	0.501	0.499
WL19_Creel_43	2019	Angler Survey	SNPs (n=282)	SHORE	Shore	0	1	Shore	0.967	0.033
WL19_Creel_48	2019	Angler Survey	SNPs (n=282)	STREAM	Stream	0	1	Stream	0.004	0.996
WL19_Creel_52	2019	Angler Survey	SNPs (n=282)	STREAM	Stream	0	1	Stream	0.004	0.996
WL19_Creel_54	2019	Angler Survey	SNPs (n=282)	STREAM	Stream	0	1	Stream	0.008	0.992
WL19_Creel_55	2019	Angler Survey	SNPs (n=282)	STREAM	Stream	0	1	Stream	0.008	0.992
WL19_Creel_6	2019	Angler Survey	SNPs (n=282)	STREAM	Stream	0	1	Stream	0.047	0.953
WL19_Creel_60	2019	Angler Survey	SNPs (n=282)	STREAM	Stream	0	1	Stream	0.033	0.967
WL19_Creel_62	2019	Angler Survey	SNPs (n=282)	STREAM	Stream	0	1	Stream	0.012	0.988
WL19_Creel_63	2019	Angler Survey	SNPs (n=282)	STREAM	Stream	0	1	Stream	0.01	0.99
WL19_Creel_70	2019	Angler Survey	SNPs (n=282)	STREAM	Stream	0	1	Stream	0.022	0.978
WL19_Creel_72	2019	Angler Survey	SNPs (n=282)	SHORE	Shore	1	0	Shore	0.992	0.008
WL19_Creel_74	2019	Angler Survey	SNPs (n=282)	STREAM	Stream	1	0	Stream	0.009	0.991
WL19_Creel_79	2019	Angler Survey	SNPs (n=282)	STREAM	Stream	0	1	Stream	0.013	0.987
WL19_Creel_80	2019	Angler Survey	SNPs (n=282)	STREAM	Stream	0	1	Stream	0.005	0.995
WL19_Creel_83	2019	Angler Survey	SNPs (n=282)	STREAM	Stream	1	0	Stream	0.113	0.887
WL19_Creel_86	2019	Angler Survey	SNPs (n=282)	SHORE	Shore	0	1	Shore	0.864	0.136
WL19_Creel_87	2019	Angler Survey	SNPs (n=282)	STREAM	Stream	0	1	Stream	0.032	0.968
WL19_Creel_88	2019	Angler Survey	SNPs (n=282)	SHORE	Shore	0	1	Shore	0.984	0.016
WL19_Creel_89	2019	Angler Survey	SNPs (n=282)	STREAM	Stream	0	1	Stream	0.031	0.969
WL19_Creel_9	2019	Angler Survey	SNPs (n=282)	SHORE	Shore	0	1	Shore	0.935	0.065
WL19_Creel_90	2019	Angler Survey	SNPs (n=282)	STREAM	Stream	0	1	Stream	0.018	0.982
WL19_Creel_91	2019	Angler Survey	SNPs (n=282)	STREAM	Stream	0	1	Stream	0.007	0.993
WL19_Creel_93	2019	Angler Survey	SNPs (n=282)	AMBIGUOUS	Stream	0	1	Shore	0.592	0.408
WL19_Creel_95	2019	Angler Survey	SNPs (n=282)	SHORE	Shore	0	1	Shore	0.984	0.016
