# Supplementary material for: Genotyping-in-Thousands by sequencing panel development and application to inform kokanee salmon (Oncorhynchus nerka) fisheries management at multiple scales
Source: PLoS One. 2021 Dec 23;16(12):e0261966. doi: 10.1371/journal.pone.0261966 (PMC8699693; doi:10.1371/journal.pone.0261966)
Supplement: S4 Table — (XLSX) [file pone.0261966.s004.xlsx]

## Sheet: Table S4
Table S4.	GT-seq primers and their sequences for the optimized panel of 288 loci
Index	Code	Migratory	Basin	Reproductive	Outlier	Allele 1	Alelle 2	Forward primer	Reverse primer	Probe 1	Probe 2
1	13311_47_o	m	b	r	t	T	C	ACACTCTTTCCCTACACGACGCTCTTCCGATCTTGCAGGGTTCACTACTACAGC	GTGACTGGAGTTCAGACGTGTGCTCTTCCGATCTACAACAACAACAGCAACCCA	AGTGCGTACTGTA	AGTGCGCACTGTA
2	18232_53_o	m	b	r	t	G	T	ACACTCTTTCCCTACACGACGCTCTTCCGATCTAGGTACGTGTGGTGCATCAG	GTGACTGGAGTTCAGACGTGTGCTCTTCCGATCTACATCATACGGAGATGGGAAAGT	CCTGTAGCTTCAC	CCTGTATCTTCAC
3	49078_44_o	m	b	r	t	A	T	ACACTCTTTCCCTACACGACGCTCTTCCGATCTGAACCTTCGCCCAGAGCTC	GTGACTGGAGTTCAGACGTGTGCTCTTCCGATCTTTGCCATTGTAACGCTTGGG	CCTAGTACTTCTC	CCTAGTTCTTCTC
4	6748_52_o	m	b	r	t	C	A	ACACTCTTTCCCTACACGACGCTCTTCCGATCTACACACTGCAGACGCACTG	GTGACTGGAGTTCAGACGTGTGCTCTTCCGATCTTGTGTTGCATGTGGTGTGAG	GAAGAGCAATCTC	GAAGAGAAATCTC
5	68560_49_o	m	b	r	t	T	A	ACACTCTTTCCCTACACGACGCTCTTCCGATCTTGTCCACTGACACACAGATAGT	GTGACTGGAGTTCAGACGTGTGCTCTTCCGATCTTCCCATAGTCTCTGCGCAAA	TTGACGTTTTGCG	TTGACGATTTGCG
6	68810_51_o	m	b	r	t	G	T	ACACTCTTTCCCTACACGACGCTCTTCCGATCTTGCAGGGAAATTACTTATGTGATCA	GTGACTGGAGTTCAGACGTGTGCTCTTCCGATCTTCAGTCCGCAGAAAACTTGGA	TGATATGTTTCAT	TGATATTTTTCAT
7	74193_49_o	m	b	r	t	G	A	ACACTCTTTCCCTACACGACGCTCTTCCGATCTTGAAGGACAACCAGCTGACC	GTGACTGGAGTTCAGACGTGTGCTCTTCCGATCTTGGATCTCCCTGAGCTTGGA	AGAGGGGGCGCTG	AGAGGGAGCGCTG
8	80990_45_o	m	b	r	t	G	A	ACACTCTTTCCCTACACGACGCTCTTCCGATCTAGAGAGGGAAGGGGGTTAGC	GTGACTGGAGTTCAGACGTGTGCTCTTCCGATCTTCGCAGTCCTTCACATACACA	ACCCTGGACTGGA	ACCCTGAACTGGA
9	82130_54_o	m	b	r	t	C	T	ACACTCTTTCCCTACACGACGCTCTTCCGATCTGTTCCGGCTGTCTCCTATGG	GTGACTGGAGTTCAGACGTGTGCTCTTCCGATCTCTGGACCCCAAAATCCCCTC	GGAGACCTTAAGG	GGAGACTTTAAGG
10	89989_51_o	m	b	r	t	A	C	ACACTCTTTCCCTACACGACGCTCTTCCGATCTGCAGGAGCAACTACTAGGCA	GTGACTGGAGTTCAGACGTGTGCTCTTCCGATCTGAGAGAGTGGTGAAGGGAGA	GATTATATGAGGG	GATTATCTGAGGG
11	101954_57_o		b	r	t	C	T	ACACTCTTTCCCTACACGACGCTCTTCCGATCTGCAGGATAAACTAAGCTTGATTACA	GTGACTGGAGTTCAGACGTGTGCTCTTCCGATCTTCAAGCCAGTTGAACAACGT	GTAGACCAGCTGA	GTAGACTAGCTGA
12	103824_44_o		b	r	t	T	C	ACACTCTTTCCCTACACGACGCTCTTCCGATCTCCTCCAGGTTCATCTCGCAG	GTGACTGGAGTTCAGACGTGTGCTCTTCCGATCTGCCTGAGGTCTCGTACGATG	GATAGATCTGCAA	GATAGACCTGCAA
13	108115_54_o		b	r	t	A	C	ACACTCTTTCCCTACACGACGCTCTTCCGATCTGCTCCTCAGTCTCAGTTGCC	GTGACTGGAGTTCAGACGTGTGCTCTTCCGATCTTGACAGTTTTGGAAACTTTAGAGTG	ATTATTAGTATTG	ATTATTCGTATTG
14	115451_59_o		b	r	t	C	A	ACACTCTTTCCCTACACGACGCTCTTCCGATCTCCAGGGGTTAAAGAGCACCA	GTGACTGGAGTTCAGACGTGTGCTCTTCCGATCTATGCCATGAACTACAGCCCT	ACTGTGC.GCCGT	ACTGTGA.GCCGT
15	117721_41_o		b	r	t	T	A	ACACTCTTTCCCTACACGACGCTCTTCCGATCTCCTGATACAAATAAATCACATTGGC	GTGACTGGAGTTCAGACGTGTGCTCTTCCGATCTAAGTTCCTTGCAGACAGGCC	ATTGGCTACGCCT	ATTGGCAACGCCT
16	120362_41_o		b	r	t	A	C	ACACTCTTTCCCTACACGACGCTCTTCCGATCTTTGTTGGTTTTACGTGGGCT	GTGACTGGAGTTCAGACGTGTGCTCTTCCGATCTGGGACTTCTATTGCCATTACCG	TGGGCTATTTTTG	TGGGCTCTTTTTG
17	15663_54_o		b	r	t	G	C	ACACTCTTTCCCTACACGACGCTCTTCCGATCTGCAGGGGAGCTACTCAACTG	GTGACTGGAGTTCAGACGTGTGCTCTTCCGATCTTGGAAATCCACCACAGATAATACA	AGTGAGGGGGAGA	AGTGAGCGGGAGA
18	19399_56_o		b	r	t	C	A	ACACTCTTTCCCTACACGACGCTCTTCCGATCTGGCCTCTCACTTTACCGCTT	GTGACTGGAGTTCAGACGTGTGCTCTTCCGATCTGCTGCATCTGAGAGAAACGC	TTCCTCCGTCTTA	TTCCTCAGTCTTA
19	29345_60_o		b	r	t	C	T	ACACTCTTTCCCTACACGACGCTCTTCCGATCTGGTGCTCCTTGGTCTCCAC	GTGACTGGAGTTCAGACGTGTGCTCTTCCGATCTTTCAGCAGCAGCAGGAGTC	AGTCCTCGGGTTG	AGTCCTTGGGTTG
20	63911_58_o		b	r	t	T	C	ACACTCTTTCCCTACACGACGCTCTTCCGATCTCAGGTGAAGAAGCCAGGAGG	GTGACTGGAGTTCAGACGTGTGCTCTTCCGATCTAGCTGCCTTCAACGTTGTTT	CTTGGATATACTG	CTTGGACATACTG
21	83558_60_o		b	r	t	G	T	ACACTCTTTCCCTACACGACGCTCTTCCGATCTTGCAGGAACAACCAAATTTCAGT	GTGACTGGAGTTCAGACGTGTGCTCTTCCGATCTACCCCCCAAAAACTACTTAGGT	AAGTACGACCTAA	AAGTACTACCTAA
22	97330_51_o		b	r	t	T	C	ACACTCTTTCCCTACACGACGCTCTTCCGATCTTTTGGGCTTCCCTTGTGTGT	GTGACTGGAGTTCAGACGTGTGCTCTTCCGATCTGTGGAGGTAGAAGAACTAGAGTGT	CTTTTTTTTACAC	CTTTTTCTTACAC
23	109521_41_o	m		r	t	G	A	ACACTCTTTCCCTACACGACGCTCTTCCGATCTAGGTTGCACTGACTTGGACA	GTGACTGGAGTTCAGACGTGTGCTCTTCCGATCTAGTCAGTGTTTAAAGGGGCC	GGGCCAGGGCCCC	GGGCCAAGGCCCC
24	12974_51_o	m		r	t	A	G	ACACTCTTTCCCTACACGACGCTCTTCCGATCTACAGGGAGCCACTAGGACAT	GTGACTGGAGTTCAGACGTGTGCTCTTCCGATCTTCATCCAGGTTAGGGGAGGG	TCAAGTAAAGCCC	TCAAGTGAAGCCC
25	27613_58_o	m		r	t	A	T	ACACTCTTTCCCTACACGACGCTCTTCCGATCTACCATCTCAAACAAAAACCAACT	GTGACTGGAGTTCAGACGTGTGCTCTTCCGATCTACAGATGATTTTACTTGACAGCTTT	CAAAATAGTAAAG	CAAAATTGTAAAG
26	38889_47_o	m		r	t	A	G	ACACTCTTTCCCTACACGACGCTCTTCCGATCTGCAGGGAGGAGGCTGAATAC	GTGACTGGAGTTCAGACGTGTGCTCTTCCGATCTACAGTCCACAGAGACGGTAC	TGACATAATACGT	TGACATGATACGT
27	79064_57_o	m		r	t	T	A	ACACTCTTTCCCTACACGACGCTCTTCCGATCTCACTGATGGCTGGGAGCTTA	GTGACTGGAGTTCAGACGTGTGCTCTTCCGATCTACTGAACTCTCCCAGGAAAGAG	TGCATCTGAAACC	TGCATCAGAAACC
28	80045_40_o	m		r	t	C	A	ACACTCTTTCCCTACACGACGCTCTTCCGATCTTCAGAGGTATGGCCAGCCTA	GTGACTGGAGTTCAGACGTGTGCTCTTCCGATCTAGCGCACAGATCTGGGAATT	ACATTTCAGCAAG	ACATTTAAGCAAG
29	106664_44_o			r	t	T	G	ACACTCTTTCCCTACACGACGCTCTTCCGATCTGCAGGTACAGTGAGCTCCAG	GTGACTGGAGTTCAGACGTGTGCTCTTCCGATCTTGTCCTTGTATCATTACAGAGCCA	CAATTTTGTTGTT	CAATTTGGTTGTT
30	29920_54_o			r	t	C	T	ACACTCTTTCCCTACACGACGCTCTTCCGATCTCGCCATTCTCGAGGAGTACC	GTGACTGGAGTTCAGACGTGTGCTCTTCCGATCTCCGGGCCTTACTGAAAACCT	CCA.GACCTCCGG	CCA.GATCTCCGG
31	33172_60_o			r	t	T	C	ACACTCTTTCCCTACACGACGCTCTTCCGATCTTGCAGGAAAGAGATTGGTCAGA	GTGACTGGAGTTCAGACGTGTGCTCTTCCGATCTTGCATTAAAGAGAGAGATGCTCCA	TAACATTTTGGAG	TAACATCTTGGAG
32	38745_56_o			r	t	T	G	ACACTCTTTCCCTACACGACGCTCTTCCGATCTTGACACTGCTACTGGTCAGT	GTGACTGGAGTTCAGACGTGTGCTCTTCCGATCTCCTTGTTTTCATGTGTAGAAACCCA	TAAATATATCTAA	TAAATAGATCTAA
33	39974_44_o			r	t	G	T	ACACTCTTTCCCTACACGACGCTCTTCCGATCTGCAGGTATAGGTATGACCAGCA	GTGACTGGAGTTCAGACGTGTGCTCTTCCGATCTAAGAGTAGCTGCTGCCTTGG	GGGTAGGGTTGCC	GGGTAGTGTTGCC
34	60539_56_o			r	t	C	T	ACACTCTTTCCCTACACGACGCTCTTCCGATCTCTCGATCACACCGACAGCTT	GTGACTGGAGTTCAGACGTGTGCTCTTCCGATCTGGAATGTACTTCTGGTGGACCA	CAGCTTCGTTGTG	CAGCTTTGTTGTG
35	66847_49_o			r	t	C	T	ACACTCTTTCCCTACACGACGCTCTTCCGATCTATCAGCTGGAACAAAGCAGC	GTGACTGGAGTTCAGACGTGTGCTCTTCCGATCTACTCATCAGCAAGACCCTGC	TGAGAACGCAGAG	TGAGAATGCAGAG
36	72355_40_o			r	t	G	T	ACACTCTTTCCCTACACGACGCTCTTCCGATCTGCCCCACACCTCCTAGTTTC	GTGACTGGAGTTCAGACGTGTGCTCTTCCGATCTTTTACAGCGCTGGATCTCGG	TTATTGGTAGGTT	TTATTGTTAGGTT
37	76799_58_o			r	t	C	T	ACACTCTTTCCCTACACGACGCTCTTCCGATCTGCAGGGTATCATCATCCCAGG	GTGACTGGAGTTCAGACGTGTGCTCTTCCGATCTACCTTGATGAGCTCAGGCAC	AGACTCCTATCAC	AGACTCTTATCAC
38	90382_44_o			r	t	T	G	ACACTCTTTCCCTACACGACGCTCTTCCGATCTTCTGTGTAGGGTGAAGTTGCA	GTGACTGGAGTTCAGACGTGTGCTCTTCCGATCTAGTTAGGGAAATGCAAAACTGACT	AGACACTGATCTT	AGACACGGATCTT
39	91573_50_o			r	t	C	T	ACACTCTTTCCCTACACGACGCTCTTCCGATCTGCAGGTCCCCCTAGTAATGG	GTGACTGGAGTTCAGACGTGTGCTCTTCCGATCTTGTGGAAAAAAACTTGTTGCGA	TAAGGGCCGAATC	TAAGGGTCGAATC
40	91984_45_o			r	t	C	T	ACACTCTTTCCCTACACGACGCTCTTCCGATCTTGCAGGACTTGTTTGGTCGA	GTGACTGGAGTTCAGACGTGTGCTCTTCCGATCTATGGGAAGAGGTCTGTTTGTGA	GAGCATCTTTATC	GAGCATTTTTATC
41	102384_50_o	m	b		t	A	C	ACACTCTTTCCCTACACGACGCTCTTCCGATCTTGCAGGGAGAAGCTGTGTAG	GTGACTGGAGTTCAGACGTGTGCTCTTCCGATCTGCCTGTCCAACACTTCCTCA	AGAATCAGGGTTA	AGAATCCGGGTTA
42	47766_53_o	m	b		t	T	C	ACACTCTTTCCCTACACGACGCTCTTCCGATCTAGCAGCACACTAGCATGAGC	GTGACTGGAGTTCAGACGTGTGCTCTTCCGATCTTTGCAACCAGGAAATGACCA	TTCCTTTAAGATG	TTCCTTCAAGATG
43	119840_55_o		b		t	T	G	ACACTCTTTCCCTACACGACGCTCTTCCGATCTAGGAGGGTAACTTTCCTGGGT	GTGACTGGAGTTCAGACGTGTGCTCTTCCGATCTGGTTAGTCCACAGCACCCAA	GACACTTTTGGGT	GACACTGTTGGGT
44	49765_54_o		b		t	G	T	ACACTCTTTCCCTACACGACGCTCTTCCGATCTGTTATCGCCGTCAGTTCCCT	GTGACTGGAGTTCAGACGTGTGCTCTTCCGATCTGTAACCCACGTACCCCCTTG	GACACTGTGTTGG	GACACTTTGTTGG
45	50504_47_o		b		t	G	A	ACACTCTTTCCCTACACGACGCTCTTCCGATCTAGGCAGCAATAAATTGTACAGCA	GTGACTGGAGTTCAGACGTGTGCTCTTCCGATCTGTTTTTGGTCAGAGCCGCTG	CCTCCAGGTCAGC	CCTCCAAGTCAGC
46	5567_46_o		b		t	C	T	ACACTCTTTCCCTACACGACGCTCTTCCGATCTAGGACCTGGAGACACAGAGA	GTGACTGGAGTTCAGACGTGTGCTCTTCCGATCTGCCAATCCGCTGTTTTCTGG	GTCACCCATGTCA	GTCACCTATGTCA
47	58939_55_o		b		t	A	C	ACACTCTTTCCCTACACGACGCTCTTCCGATCTTACTTCATCACTGCGTGCGT	GTGACTGGAGTTCAGACGTGTGCTCTTCCGATCTATACTGGGCAGAGCGAGGTA	CCTGGCAATCTTG	CCTGGCCATCTTG
48	80785_55_o		b		t	C	T	ACACTCTTTCCCTACACGACGCTCTTCCGATCTGCAGGGGGAGACACAAAGAA	GTGACTGGAGTTCAGACGTGTGCTCTTCCGATCTCAGAAAGAGTTCCCACCCCG	ACGTGCCGGGGAT	ACGTGCTGGGGAT
49	116886_44_o	m			t	C	A	ACACTCTTTCCCTACACGACGCTCTTCCGATCTGAGAACGGAAAGTCCACCCC	GTGACTGGAGTTCAGACGTGTGCTCTTCCGATCTGGTTGGTTTGCTCGCAACAT	GAAGACCAGGCTA	GAAGACAAGGCTA
50	17286_41_o	m			t	C	T	ACACTCTTTCCCTACACGACGCTCTTCCGATCTGCAGGCTCTGGTAGTATTCACA	GTGACTGGAGTTCAGACGTGTGCTCTTCCGATCTCGGGGTGCTATTCTCCACTC	AGGTAGCGTGCAT	AGGTAGTGTGCAT
51	39301_53_o	m			t	C	T	ACACTCTTTCCCTACACGACGCTCTTCCGATCTTGCAGGGGAGAGAGAGATAGAG	GTGACTGGAGTTCAGACGTGTGCTCTTCCGATCTAGAGAGGAGAGCTCTGCACA	TCTTTGCCTCAAT	TCTTTGTCTCAAT
52	4967_59_o	m			t	G	A	ACACTCTTTCCCTACACGACGCTCTTCCGATCTTGGAGGTGCTATGCTCAGAT	GTGACTGGAGTTCAGACGTGTGCTCTTCCGATCTGGAAGGCTTTTCGGGCAAAA	ATAATAGCATTGT	ATAATAACATTGT
53	51311_56_o	m			t	C	T	ACACTCTTTCCCTACACGACGCTCTTCCGATCTAGGGGCTGACAGAACACATG	GTGACTGGAGTTCAGACGTGTGCTCTTCCGATCTACCACCCACAACGTAAGATCA	TTATACCGTAGCC	TTATACTGTAGCC
54	52775_40_o	m			t	T	C	ACACTCTTTCCCTACACGACGCTCTTCCGATCTAGGAAAACAGTTGCACGTGG	GTGACTGGAGTTCAGACGTGTGCTCTTCCGATCTCACAGGTGGTAGACATGCGT	AAGCAATCTTACG	AAGCAACCTTACG
55	52963_48_o	m			t	T	G	ACACTCTTTCCCTACACGACGCTCTTCCGATCTTCTCCACACAAAGCAGCTGT	GTGACTGGAGTTCAGACGTGTGCTCTTCCGATCTTGCACAAACACATGCAGAGG	GCTGTATTCAGGA	GCTGTAGTCAGGA
56	63579_57_o	m			t	A	G	ACACTCTTTCCCTACACGACGCTCTTCCGATCTTGGTTTACAGATGCATTGCAAA	GTGACTGGAGTTCAGACGTGTGCTCTTCCGATCTAGAGCTGGTTTGGATGATACTT	TGCAAAATCCAAC	TGCAAAGTCCAAC
57	65635_44_o	m			t	C	A	ACACTCTTTCCCTACACGACGCTCTTCCGATCTGCAGGAGAGAGGTGGAGAGA	GTGACTGGAGTTCAGACGTGTGCTCTTCCGATCTTGCTCTCTCCCTCTTTACCCT	AGAGAGCGGGAGA	AGAGAGAGGGAGA
58	65728_40_o	m			t	T	G	ACACTCTTTCCCTACACGACGCTCTTCCGATCTGCAGGAGAAAAACTCTACATCAGC	GTGACTGGAGTTCAGACGTGTGCTCTTCCGATCTTAGCCACTCAGACAGCTGTG	TATTTTTATTTAA	TATTTTGATTTAA
59	68420_46_o	m			t	C	T	ACACTCTTTCCCTACACGACGCTCTTCCGATCTTGCACTACAACATCCATAGAGGT	GTGACTGGAGTTCAGACGTGTGCTCTTCCGATCTGTGCATGGATTTGGACCTGC	ACCTCACACAGGA	ACCTCATACAGGA
60	71059_42_o	m			t	T	C	ACACTCTTTCCCTACACGACGCTCTTCCGATCTTGCAGGACGTGTTTAGTTGA	GTGACTGGAGTTCAGACGTGTGCTCTTCCGATCTTGGGAGAGGTCTGTCTGTGA	TCAGAGTGGTGCT	TCAGAGCGGTGCT
61	115437_48	m	b	r		A	G	ACACTCTTTCCCTACACGACGCTCTTCCGATCTAGGGTTTTGTTCCAGCCCTA	GTGACTGGAGTTCAGACGTGTGCTCTTCCGATCTCGTGTTGAGAGTCAGGACCC	TCCCTAAGACGGT	TCCCTAGGACGGT
62	23441_40	m	b	r		C	T	ACACTCTTTCCCTACACGACGCTCTTCCGATCTTGCAGGTAGGCCTAGATAATATCAC	GTGACTGGAGTTCAGACGTGTGCTCTTCCGATCTTTTGCCCCCATCGTTGAAGT	ACAGACCGTGTTT	ACAGACTGTGTTT
63	46343_58	m	b	r		C	G	ACACTCTTTCCCTACACGACGCTCTTCCGATCTGACAATGCCACCAGCCAATC	GTGACTGGAGTTCAGACGTGTGCTCTTCCGATCTCCCTCACCCTCCAATCCAAC	CCATTGCGCACAT	CCATTGGGCACAT
64	59834_49	m	b	r		G	A	ACACTCTTTCCCTACACGACGCTCTTCCGATCTGCAGGTAGTGGCTGATATAATCGA	GTGACTGGAGTTCAGACGTGTGCTCTTCCGATCTGCTCTGAACAGTGCTGCTCT	TGCAGCGAGAGCA	TGCAGCAAGAGCA
65	67541_59	m	b	r		A	G	ACACTCTTTCCCTACACGACGCTCTTCCGATCTTCACTAGCATGCGATGAGGC	GTGACTGGAGTTCAGACGTGTGCTCTTCCGATCTGGTTAGGGGAGGGTTTAGCC	AGCCCCATGGCTA	AGCCCCGTGGCTA
66	80283_60	m	b	r		A	G	ACACTCTTTCCCTACACGACGCTCTTCCGATCTTGAAACAGCCCTGCTTGAGT	GTGACTGGAGTTCAGACGTGTGCTCTTCCGATCTCCTCAGCACCAACAGACAGA	ACCGAGAGCGATC	ACCGAGGGCGATC
67	87889_56	m	b	r		G	A	ACACTCTTTCCCTACACGACGCTCTTCCGATCTTCACTCTGACAGAGCTCCAGA	GTGACTGGAGTTCAGACGTGTGCTCTTCCGATCTCACCTACACCTGAAAACCGGA	TTTGGGGACCTTC	TTTGGGAACCTTC
68	101514_43		b	r		G	A	ACACTCTTTCCCTACACGACGCTCTTCCGATCTTGGCAAAGAGTGATCCGTCA	GTGACTGGAGTTCAGACGTGTGCTCTTCCGATCTGCTTAAAAGGCACAACGGCA	AGGTTTGCCAGCT	AGGTTTACCAGCT
69	104411_40		b	r		A	G	ACACTCTTTCCCTACACGACGCTCTTCCGATCTGCAGGCTGCAATGGGTTTTT	GTGACTGGAGTTCAGACGTGTGCTCTTCCGATCTAGTAACTTATTGCCATAGCCAACT	TATGCAAACCTTT	TATGCAGACCTTT
70	105740_44		b	r		T	C	ACACTCTTTCCCTACACGACGCTCTTCCGATCTAGGGAACTGAAACTCCAGCT	GTGACTGGAGTTCAGACGTGTGCTCTTCCGATCTACGTCAACCTTGATTTGCGC	TAGATGTGTTTCT	TAGATGCGTTTCT
71	105914_42		b	r		C	A	ACACTCTTTCCCTACACGACGCTCTTCCGATCTCAGTGGCTATCCATGTCCCA	GTGACTGGAGTTCAGACGTGTGCTCTTCCGATCTAATGTGCCCACTCAACCAGT	TCTGGGCTTGACC	TCTGGGATTGACC
72	109532_48		b	r		C	G	ACACTCTTTCCCTACACGACGCTCTTCCGATCTATGGTGTAATTGCAGACCGC	GTGACTGGAGTTCAGACGTGTGCTCTTCCGATCTATGGCAGACAACAAATTGGC	GCGTTTCTTGATG	GCGTTTGTTGATG
73	111962_41		b	r		C	T	ACACTCTTTCCCTACACGACGCTCTTCCGATCTAGTGAGATCAAACCCCAGGC	GTGACTGGAGTTCAGACGTGTGCTCTTCCGATCTTCTTGAGTGGAGCAGCAGTC	CCAGGCCGTAGTG	CCAGGCTGTAGTG
74	114154_59		b	r		G	A	ACACTCTTTCCCTACACGACGCTCTTCCGATCTCAGGTGTGCTGCTCGAGAG	GTGACTGGAGTTCAGACGTGTGCTCTTCCGATCTTTGGAAAGCTAGCTACCCCC	AGGGATGTGTTGC	AGGGATATGTTGC
75	115400_45		b	r		T	G	ACACTCTTTCCCTACACGACGCTCTTCCGATCTGGACTTGCCACTGCTTGTCA	GTGACTGGAGTTCAGACGTGTGCTCTTCCGATCTGCAGGGAAATTGCCATTGAGT	CTACATTGACTCA	CTACATGGACTCA
76	120291_56		b	r		A	G	ACACTCTTTCCCTACACGACGCTCTTCCGATCTCACACTGTGTCTGGCAGGAT	GTGACTGGAGTTCAGACGTGTGCTCTTCCGATCTAGCACAGACACACACACTGT	CACCATATGGGGG	CACCATGTGGGGG
77	12888_51		b	r		T	C	ACACTCTTTCCCTACACGACGCTCTTCCGATCTACATGTTTGGCTACAGCACT	GTGACTGGAGTTCAGACGTGTGCTCTTCCGATCTAGTACGGAGTTTCAGGTTCCC	TAAGAGTGGGAAC	TAAGAGCGGGAAC
78	26457_60		b	r		C	A	ACACTCTTTCCCTACACGACGCTCTTCCGATCTTCAGCCAACGCCTTGATCTT	GTGACTGGAGTTCAGACGTGTGCTCTTCCGATCTCCCAAAGGACATCTAACCAGAA	TTTAATCATACTG	TTTAATAATACTG
79	26563_56		b	r		C	G	ACACTCTTTCCCTACACGACGCTCTTCCGATCTGGGTGATGCGGTCTAGACAG	GTGACTGGAGTTCAGACGTGTGCTCTTCCGATCTGTGCTGTAGGTGTCCTGGAG	AAAAATCAACTGC	AAAAATGAACTGC
80	32547_60		b	r		C	A	ACACTCTTTCCCTACACGACGCTCTTCCGATCTCAACAACCACAACCACCACC	GTGACTGGAGTTCAGACGTGTGCTCTTCCGATCTATCCGGCCTTCTATTCTGCC	ACCCAACGTCAGG	ACCCAAAGTCAGG
81	35122_41		b	r		T	A	ACACTCTTTCCCTACACGACGCTCTTCCGATCTTGCAGGCTCAACCAGACTAG	GTGACTGGAGTTCAGACGTGTGCTCTTCCGATCTTGATTGAAACCGGTGGAGAGG	GTTTTTT.AAAAT	GTTTTTA.AAAAT
82	35495_43		b	r		A	T	ACACTCTTTCCCTACACGACGCTCTTCCGATCTCGAATCCGTGGGAGGTTTGA	GTGACTGGAGTTCAGACGTGTGCTCTTCCGATCTTTCTCCCCCCTAACCCTCAA	AAAAATAAAAAAT	AAAAATTAAAAAT
83	3810_46		b	r		T	C	ACACTCTTTCCCTACACGACGCTCTTCCGATCTTGCAGGCATAAATACTGTATCTGGT	GTGACTGGAGTTCAGACGTGTGCTCTTCCGATCTTGCATGTGCTTTGTGTTCTTGT	TATTAGTCACAAC	TATTAGCCACAAC
84	39983_53		b	r		T	C	ACACTCTTTCCCTACACGACGCTCTTCCGATCTTGCAGGAACCAGAGGCAATT	GTGACTGGAGTTCAGACGTGTGCTCTTCCGATCTCCCACATGGCGGACTACTTT	TGTAGTTCATAGG	TGTAGTCCATAGG
85	50345_41		b	r		A	C	ACACTCTTTCCCTACACGACGCTCTTCCGATCTACTCATTAAATGAACTGTCCAGTGA	GTGACTGGAGTTCAGACGTGTGCTCTTCCGATCTTCAGAACATTATTTGGGTGCAAGT	AAATCTAACTTTT	AAATCTCACTTTT
86	58822_42		b	r		C	T	ACACTCTTTCCCTACACGACGCTCTTCCGATCTGCTCCAGCATCACGAACAGT	GTGACTGGAGTTCAGACGTGTGCTCTTCCGATCTCTACTGCCGGAAGACTGAGC	CACACACCAAAAC	CACACATCAAAAC
87	61756_43		b	r		G	C	ACACTCTTTCCCTACACGACGCTCTTCCGATCTTGCAGGCATACTCCTTCCAA	GTGACTGGAGTTCAGACGTGTGCTCTTCCGATCTTAGGGTCAGCCTTCTGGGAA	AAATAGGGTTACA	AAATAGCGTTACA
88	62950_41		b	r		T	G	ACACTCTTTCCCTACACGACGCTCTTCCGATCTTGCAGGTACAAGAATGGAGTGA	GTGACTGGAGTTCAGACGTGTGCTCTTCCGATCTTGCTCAATGCTCTTACCCCC	GGCAGGTAACCTA	GGCAGGGAACCTA
89	67226_52		b	r		C	T	ACACTCTTTCCCTACACGACGCTCTTCCGATCTTGATCTGATCTGCACTCCTGG	GTGACTGGAGTTCAGACGTGTGCTCTTCCGATCTCGCTTCTTCTTCTGCGGAAC	AAAAAACGAAGCG	AAAAAATGAAGCG
90	68965_49		b	r		G	T	ACACTCTTTCCCTACACGACGCTCTTCCGATCTCCTTTTTGGGGACGTTCGGT	GTGACTGGAGTTCAGACGTGTGCTCTTCCGATCTACGTATCCGCTTAGTGCACC	CCAACCGGGCAGG	CCAACCTGGCAGG
91	77220_60		b	r		T	G	ACACTCTTTCCCTACACGACGCTCTTCCGATCTGAGAGGATAGGTGGGGGGAG	GTGACTGGAGTTCAGACGTGTGCTCTTCCGATCTTTCCTTCCTACTGCAGGCAG	GGGAGGTGAGGTG	GGGAGGGGAGGTG
92	7896_55		b	r		C	T	ACACTCTTTCCCTACACGACGCTCTTCCGATCTGGACAACACTACACGTCCACA	GTGACTGGAGTTCAGACGTGTGCTCTTCCGATCTGGGGCTACAACAAAAATGTGT	CAACTCCAGTTCT	CAACTCTAGTTCT
93	81141_49		b	r		A	G	ACACTCTTTCCCTACACGACGCTCTTCCGATCTAGCAAAGTGACATTTTAATTGGTCA	GTGACTGGAGTTCAGACGTGTGCTCTTCCGATCTACATGTCCACTCCGAACCTT	CATGTAAAAA.GT	CATGTAGAAA.GT
94	81476_47		b	r		C	A	ACACTCTTTCCCTACACGACGCTCTTCCGATCTTAGCCAACGCTTAAACCCCC	GTGACTGGAGTTCAGACGTGTGCTCTTCCGATCTTGACAGCTTGGACTCCTGAG	AATTCTCCTCAGG	AATTCTACTCAGG
95	82468_46		b	r		A	G	ACACTCTTTCCCTACACGACGCTCTTCCGATCTGTAAGCTTTGCAGGCCTTCA	GTGACTGGAGTTCAGACGTGTGCTCTTCCGATCTTGCGAACCTGGAACATTTGT	ACATGGATGTTAA	ACATGGGTGTTAA
96	84656_55		b	r		C	A	ACACTCTTTCCCTACACGACGCTCTTCCGATCTGGTCTCCTCACACAAGTGCA	GTGACTGGAGTTCAGACGTGTGCTCTTCCGATCTTCAGCTCACACACACACACT	TGGCTCCGAGGAC	TGGCTCAGAGGAC
97	8526_45		b	r		G	A	ACACTCTTTCCCTACACGACGCTCTTCCGATCTGCAGGGAGAGAAACAACAGGA	GTGACTGGAGTTCAGACGTGTGCTCTTCCGATCTAGCCATTGTATCACATTTCAACTGT	GAGTCAGGTGTGA	GAGTCAAGTGTGA
98	85787_46		b	r		G	A	ACACTCTTTCCCTACACGACGCTCTTCCGATCTCCTCAAACGCACTGGCAGAG	GTGACTGGAGTTCAGACGTGTGCTCTTCCGATCTACCTTACTGTCATTCTGAGTCAA	AAAATAGCAATTG	AAAATAACAATTG
99	85790_42		b	r		C	A	ACACTCTTTCCCTACACGACGCTCTTCCGATCTGCAGGCGCCACACAAAG	GTGACTGGAGTTCAGACGTGTGCTCTTCCGATCTTGCCAACAAAATAAGCTCGTCA	AACATGCCTTACC	AACATGACTTACC
100	91976_48		b	r		G	A	ACACTCTTTCCCTACACGACGCTCTTCCGATCTGGCGCTACAATGAGTCGCTA	GTGACTGGAGTTCAGACGTGTGCTCTTCCGATCTGTAGCAAGCTACTGTCGGTCT	AATGATGTATTGT	AATGATATATTGT
101	94779_40		b	r		G	A	ACACTCTTTCCCTACACGACGCTCTTCCGATCTGGGCCAAGTTTACCCGTCTA	GTGACTGGAGTTCAGACGTGTGCTCTTCCGATCTCCGTAATCGTCCTGGCAGTT	TCTACTGCTGGAG	TCTACTACTGGAG
102	97939_60		b	r		A	G	ACACTCTTTCCCTACACGACGCTCTTCCGATCTCAGGTTCATGGCCAGAGTCA	GTGACTGGAGTTCAGACGTGTGCTCTTCCGATCTGTTTCATTTACAGTAGGCTTACACA	CAAATCAAATGTG	CAAATCGAATGTG
103	97956_60		b	r		T	A	ACACTCTTTCCCTACACGACGCTCTTCCGATCTACTTTTCAGTGGGCTTTGGGT	GTGACTGGAGTTCAGACGTGTGCTCTTCCGATCTTGTGAGCAAATGAGGTGGGA	GGGTATTCTCACT	GGGTATACTCACT
104	98234_41		b	r		T	G	ACACTCTTTCCCTACACGACGCTCTTCCGATCTTATTATCCTGGGTGTGGCGG	GTGACTGGAGTTCAGACGTGTGCTCTTCCGATCTGCGCTGACTTCTGGATCTCT	GAGAGGTGTTTGT	GAGAGGGGTTTGT
105	99406_44		b	r		T	G	ACACTCTTTCCCTACACGACGCTCTTCCGATCTTGCAGGAAAAAGAACAGATTCGA	GTGACTGGAGTTCAGACGTGTGCTCTTCCGATCTGCCTTGTTCACATTGGCAGT	AAAA.TTGATATA	AAAA.TGGATATA
106	99874_41		b	r		C	T	ACACTCTTTCCCTACACGACGCTCTTCCGATCTAGACTGATAGGGTTTGAGTTGCA	GTGACTGGAGTTCAGACGTGTGCTCTTCCGATCTTCAACAATAGCGGAGAGACAGA	GAGTGCCAATATC	GAGTGCTAATATC
107	104868_52	m		r		C	T	ACACTCTTTCCCTACACGACGCTCTTCCGATCTCTCCCTACTGAGGCTGGCTA	GTGACTGGAGTTCAGACGTGTGCTCTTCCGATCTACCAGGCTGAACACAGAACA	CAGCATCGTGTCA	CAGCATTGTGTCA
108	108358_40	m		r		T	G	ACACTCTTTCCCTACACGACGCTCTTCCGATCTTGCAGGTGTTGAAATCCAAGAC	GTGACTGGAGTTCAGACGTGTGCTCTTCCGATCTTGTCATCAGCAGGATTGTTTATGC	CAGGACTGGAGGT	CAGGACGGGAGGT
109	119297_49	m		r		C	T	ACACTCTTTCCCTACACGACGCTCTTCCGATCTGCAGGGTGAGCAGGTAGAAG	GTGACTGGAGTTCAGACGTGTGCTCTTCCGATCTCGGCCATCATTGTAAGCTGG	GGGGGTCCCAGCT	GGGGGTTCCAGCT
110	120853_56	m		r		G	A	ACACTCTTTCCCTACACGACGCTCTTCCGATCTACCAGCTGTCAGAGATGCAC	GTGACTGGAGTTCAGACGTGTGCTCTTCCGATCTGGCATCCTTCTCTCTGTCGG	GTGGTGGCCGACA	GTGGTGACCGACA
111	122375_52	m		r		G	A	ACACTCTTTCCCTACACGACGCTCTTCCGATCTCAGGCCAAGTCAGTGGTTCT	GTGACTGGAGTTCAGACGTGTGCTCTTCCGATCTGGGACACCTGGATGACAGTC	AACAGTGTATGGG	AACAGTATATGGG
112	1548_50	m		r		G	A	ACACTCTTTCCCTACACGACGCTCTTCCGATCTGCAGTCTCCTGGGCCATATG	GTGACTGGAGTTCAGACGTGTGCTCTTCCGATCTCTTCGATGAGTACCGGGCTC	TATGATGAGGCCG	TATGATAAGGCCG
113	2223_42	m		r		T	C	ACACTCTTTCCCTACACGACGCTCTTCCGATCTTGCAGGAGAGAAGAAGAACAGG	GTGACTGGAGTTCAGACGTGTGCTCTTCCGATCTTAGGTGATTGGACTGGCCCA	TCAGAATAGAAGG	TCAGAACAGAAGG
114	32149_52	m		r		T	C	ACACTCTTTCCCTACACGACGCTCTTCCGATCTAGGGTTGCAACATTTTGGGA	GTGACTGGAGTTCAGACGTGTGCTCTTCCGATCTTCCGACTAGGATTTCTAGAAAACC	AACTTTTGATTAA	AACTTTCGATTAA
115	36594_59	m		r		C	A	ACACTCTTTCCCTACACGACGCTCTTCCGATCTCTGGAGGCCCTGCATTAGAG	GTGACTGGAGTTCAGACGTGTGCTCTTCCGATCTGGTAAGCCAACTGCCTGCTA	GTTTATCATTTTG	GTTTATAATTTTG
116	40366_45	m		r		A	G	ACACTCTTTCCCTACACGACGCTCTTCCGATCTCCCATGCAGCCTTATGGTGA	GTGACTGGAGTTCAGACGTGTGCTCTTCCGATCTTGGGCCCATATCCTCTTCCA	GCCACAACCATGG	GCCACAGCCATGG
117	44794_57	m		r		T	C	ACACTCTTTCCCTACACGACGCTCTTCCGATCTTGCAGGAGACACACAAGCAT	GTGACTGGAGTTCAGACGTGTGCTCTTCCGATCTAAGCCCCATCATTACATTCCT	ATTATTTGATGAA	ATTATTCGATGAA
118	55771_44	m		r		C	A	ACACTCTTTCCCTACACGACGCTCTTCCGATCTACATGCTTTAAGTTGCCATTGA	GTGACTGGAGTTCAGACGTGTGCTCTTCCGATCTTGGACTAATGAGGGAACGACA	TTAATACAGGAAT	TTAATAAAGGAAT
119	63139_53	m		r		G	A	ACACTCTTTCCCTACACGACGCTCTTCCGATCTACAGGGAGGTGTATGGTGAGA	GTGACTGGAGTTCAGACGTGTGCTCTTCCGATCTACTCTGTATGCTAGTGACCTACTG	GAGGAAGCAGTAG	GAGGAAACAGTAG
120	9280_50	m		r		C	T	ACACTCTTTCCCTACACGACGCTCTTCCGATCTGTGGTGTAGGGTCTGGCATC	GTGACTGGAGTTCAGACGTGTGCTCTTCCGATCTTTCCCAGGTGCACACAAACT	ACAGGCCTTGGCC	ACAGGCTTTGGCC
121	98764_59	m		r		C	G	ACACTCTTTCCCTACACGACGCTCTTCCGATCTCCAACCACAGTCATGCAACG	GTGACTGGAGTTCAGACGTGTGCTCTTCCGATCTAATTGCTGGAACCATGGCTG	TGTGATCCAGCTC	TGTGATGCAGCTC
122	100534_49			r		C	T	ACACTCTTTCCCTACACGACGCTCTTCCGATCTGGGCCTCCAATAGCTGTTGT	GTGACTGGAGTTCAGACGTGTGCTCTTCCGATCTCCACCTCCGGACATTTTGGA	CAAATTCATCTCC	CAAATTTATCTCC
123	101255_58			r		C	T	ACACTCTTTCCCTACACGACGCTCTTCCGATCTAGCTGACAGCCACAAAGTCA	GTGACTGGAGTTCAGACGTGTGCTCTTCCGATCTGGGCATAAGGTTAGCAGTGC	CCTAACCCTAACC	CCTAACTCTAACC
124	102737_56			r		G	A	ACACTCTTTCCCTACACGACGCTCTTCCGATCTTGCAGGGTACTAGGCCTTCT	GTGACTGGAGTTCAGACGTGTGCTCTTCCGATCTTCACTCACCCACACTCATGG	AGGCCAGCCATGA	AGGCCAACCATGA
125	103078_57			r		C	T	ACACTCTTTCCCTACACGACGCTCTTCCGATCTAGGTAGCTCAGAGGCCTTGA	GTGACTGGAGTTCAGACGTGTGCTCTTCCGATCTCACACTTGAAGGGGTGGAGA	TGGAGGCCTCTCC	TGGAGGTCTCTCC
126	103729_54			r		C	T	ACACTCTTTCCCTACACGACGCTCTTCCGATCTTATCCCCCACATAGCCACAA	GTGACTGGAGTTCAGACGTGTGCTCTTCCGATCTCAAGTTAGTCTTCAGTCCTAATGCA	CCACAACTAACAT	CCACAATTAACAT
127	104185_52			r		G	C	ACACTCTTTCCCTACACGACGCTCTTCCGATCTTGCAGGAGTCACTGTGAACA	GTGACTGGAGTTCAGACGTGTGCTCTTCCGATCTTGGATCCTGTTTCTTGCGATGT	TTCACAGAGAGTG	TTCACACAGAGTG
128	104999_48			r		G	A	ACACTCTTTCCCTACACGACGCTCTTCCGATCTGCAGGTTGTCCTCCTCTGTT	GTGACTGGAGTTCAGACGTGTGCTCTTCCGATCTTCCACAGTGGAGATAGTGTACCT	TTCTAAGAGGTAC	TTCTAAAAGGTAC
129	105767_59			r		G	A	ACACTCTTTCCCTACACGACGCTCTTCCGATCTCATTGCAGCTGTGAGCAGTG	GTGACTGGAGTTCAGACGTGTGCTCTTCCGATCTACTATTCTCATGTTCCCAGAAGAA	AATTAAGTCTAGA	AATTAAATCTAGA
130	106890_40			r		C	T	ACACTCTTTCCCTACACGACGCTCTTCCGATCTCCAGCTTAGTCTCTCCCGGT	GTGACTGGAGTTCAGACGTGTGCTCTTCCGATCTAGGAGTAGGGGACTAGGGGA	CCGGTCCGAAACA	CCGGTCTGAAACA
131	108505_47			r		A	G	ACACTCTTTCCCTACACGACGCTCTTCCGATCTGGCACACTGCAGTGACATTG	GTGACTGGAGTTCAGACGTGTGCTCTTCCGATCTTTACGAATCGGAGAGGGACT	GCAGAAAAGAGTC	GCAGAAGAGAGTC
132	109510_40			r		G	A	ACACTCTTTCCCTACACGACGCTCTTCCGATCTTGCAGGAAGACCAAGAGATTTGA	GTGACTGGAGTTCAGACGTGTGCTCTTCCGATCTAATCTGTCACAGCTCCACGG	AAAAAAGAAGCTA	AAAAAAAAAGCTA
133	11073_45			r		C	T	ACACTCTTTCCCTACACGACGCTCTTCCGATCTTGCAGGTTCCCTCCTTAAAAA	GTGACTGGAGTTCAGACGTGTGCTCTTCCGATCTCCGAGGTTTAGGAGGAGGGA	GAATACCTCCCTT	GAATACTTCCCTT
134	110828_47			r		T	C	ACACTCTTTCCCTACACGACGCTCTTCCGATCTGGAGAGGGGGATGAGCTGTA	GTGACTGGAGTTCAGACGTGTGCTCTTCCGATCTATTGTAAACAATGTGTCATACACCG	TCAAAATATACGG	TCAAAACATACGG
135	112708_46			r		C	A	ACACTCTTTCCCTACACGACGCTCTTCCGATCTGCAGGGGGGAAAAGATGTGA	GTGACTGGAGTTCAGACGTGTGCTCTTCCGATCTTGGAGGAGTGGACTCTGTGG	CGCTTTCAAAAAT	CGCTTTAAAAAAT
136	113001_58			r		T	G	ACACTCTTTCCCTACACGACGCTCTTCCGATCTACAATGGCGTGATGCTACCA	GTGACTGGAGTTCAGACGTGTGCTCTTCCGATCTTCCGGACCTAGATCATATCTTCTCT	GGCGGGTCAATCC	GGCGGGGCAATCC
137	114661_46			r		G	A	ACACTCTTTCCCTACACGACGCTCTTCCGATCTGCGCAGGCTTATGACCTCAT	GTGACTGGAGTTCAGACGTGTGCTCTTCCGATCTTCTCCTACCTGTCCTCCACA	CATCGAGAGGGAC	CATCGAAAGGGAC
138	114816_51			r		C	T	ACACTCTTTCCCTACACGACGCTCTTCCGATCTCAGGTCACTCCACCCTTTCC	GTGACTGGAGTTCAGACGTGTGCTCTTCCGATCTGGAGGGATGACGGTTGACAG	CTTCATCCCTCCA	CTTCATTCCTCCA
139	116443_59			r		G	A	ACACTCTTTCCCTACACGACGCTCTTCCGATCTGCAGGTAGTGAGACGCTTCA	GTGACTGGAGTTCAGACGTGTGCTCTTCCGATCTAGGGACTCAATGGGGTGAAT	AGTCTGGATTCCA	AGTCTGAATTCCA
140	121297_43			r		C	G	ACACTCTTTCCCTACACGACGCTCTTCCGATCTGCAGGTACGCCTTGATCTCA	GTGACTGGAGTTCAGACGTGTGCTCTTCCGATCTACATTTCGTGAAAATCGCCCA	ATTCCTCACAAAA	ATTCCTGACAAAA
141	12155_44			r		C	A	ACACTCTTTCCCTACACGACGCTCTTCCGATCTTGCAGGGACAGGGGATTAAA	GTGACTGGAGTTCAGACGTGTGCTCTTCCGATCTGTGGTGTCTCTCTGGTCGTG	AAAAATCTAGGAT	AAAAATATAGGAT
142	122903_55			r		C	T	ACACTCTTTCCCTACACGACGCTCTTCCGATCTCCTGTGCCTGATAACGCTGA	GTGACTGGAGTTCAGACGTGTGCTCTTCCGATCTAGCTTAGCACGCTCACTGAG	GCGATTCGACAGC	GCGATTTGACAGC
143	16338_44			r		T	C	ACACTCTTTCCCTACACGACGCTCTTCCGATCTCAGAGAAGCAGCTAGGCAGG	GTGACTGGAGTTCAGACGTGTGCTCTTCCGATCTTGGGAAGGATTTACAGCCACT	CGAGACTTTCAGT	CGAGACCTTCAGT
144	17247_44			r		G	A	ACACTCTTTCCCTACACGACGCTCTTCCGATCTTGCAGGGTGAGTGTACACT	GTGACTGGAGTTCAGACGTGTGCTCTTCCGATCTTCGGAGTCTCAGCATCAATCT	CAATATGGGGATT	CAATATAGGGATT
145	21080_43			r		G	A	ACACTCTTTCCCTACACGACGCTCTTCCGATCTTGTTGAGGACCTTCATGGCC	GTGACTGGAGTTCAGACGTGTGCTCTTCCGATCTAAGCGTGTGAAGATGGCCTT	ATGGCCGACTCAG	ATGGCCAACTCAG
146	22406_43			r		A	G	ACACTCTTTCCCTACACGACGCTCTTCCGATCTCCCACGGGCCACCTATTG	GTGACTGGAGTTCAGACGTGTGCTCTTCCGATCTAAGTTCACATGCTCCTAGTTATAGT	AACCCTACTATAC	AACCCTGCTATAC
147	23152_55			r		A	C	ACACTCTTTCCCTACACGACGCTCTTCCGATCTTTTGGAAAGGCGCGTTTGAG	GTGACTGGAGTTCAGACGTGTGCTCTTCCGATCTTTGGACAACAGCGCTCTCTT	AGTATTATTTTTT	AGTATTCTTTTTT
148	23308_60			r		T	C	ACACTCTTTCCCTACACGACGCTCTTCCGATCTTGTCAGTGTAGTGTTTAGGGACA	GTGACTGGAGTTCAGACGTGTGCTCTTCCGATCTTGAAGCAAGTGGGGACAACA	AATCTCTCCCTAT	AATCTCCCCCTAT
149	24486_55			r		T	C	ACACTCTTTCCCTACACGACGCTCTTCCGATCTCAGTGTACTGCGTCAAAGCC	GTGACTGGAGTTCAGACGTGTGCTCTTCCGATCTGTGTCAGTGCTGCTGCTTTT	CCACAGTAAAAGC	CCACAGCAAAAGC
150	24920_50			r		T	G	ACACTCTTTCCCTACACGACGCTCTTCCGATCTGCTGCAGGTCACCTATCACA	GTGACTGGAGTTCAGACGTGTGCTCTTCCGATCTCGAACTCTGACCTTCCCACC	CACAGTTGAATCG	CACAGTGGAATCG
151	25338_56			r		C	T	ACACTCTTTCCCTACACGACGCTCTTCCGATCTGCCAGTAATGCTAGCAAGGC	GTGACTGGAGTTCAGACGTGTGCTCTTCCGATCTGAGGAGTGGAAAAGGAGTGAGA	GGCTATCCCTCAT	GGCTATTCCTCAT
152	2598_47			r		C	T	ACACTCTTTCCCTACACGACGCTCTTCCGATCTTGCAGGGTAGAAATATGCTACTAT	GTGACTGGAGTTCAGACGTGTGCTCTTCCGATCTAGGCCTTTCACTACACTCGC	CTATCACCA.ATA	CTATCATCA.ATA
153	26553_43			r		T	A	ACACTCTTTCCCTACACGACGCTCTTCCGATCTTCTGACTGTAACGTTGGCCC	GTGACTGGAGTTCAGACGTGTGCTCTTCCGATCTATGTGTTGAGGTTACCGGCC	AAAACATGTGAGG	AAAACAAGTGAGG
154	2673_55			r		C	A	ACACTCTTTCCCTACACGACGCTCTTCCGATCTGGACTTGCTTTGTGGAATGCA	GTGACTGGAGTTCAGACGTGTGCTCTTCCGATCTGTGGTTGTAAAGATGAGGAGAGGT	TTATCACAAACAG	TTATCAAAAACAG
155	28721_52			r		G	A	ACACTCTTTCCCTACACGACGCTCTTCCGATCTGACTGGCTCTGAGCTTTGGT	GTGACTGGAGTTCAGACGTGTGCTCTTCCGATCTTTTTGAGCAGGGCCCAAAGA	GTCTGCGTCCCAA	GTCTGCATCCCAA
156	3047_49			r		A	T	ACACTCTTTCCCTACACGACGCTCTTCCGATCTGCAGGAAGAACTACTTAGAAACCT	GTGACTGGAGTTCAGACGTGTGCTCTTCCGATCTGAAGTGTCCACAGCAGACCA	ACATTTAAAAAAA	ACATTTTAAAAAA
157	30612_52			r		A	G	ACACTCTTTCCCTACACGACGCTCTTCCGATCTTGACAGGAACCCAGGCTACT	GTGACTGGAGTTCAGACGTGTGCTCTTCCGATCTTCCCCTCATTATAAACGAATCCA	TCTGTTACTCTAT	TCTGTTGCTCTAT
158	31140_55			r		A	C	ACACTCTTTCCCTACACGACGCTCTTCCGATCTGCAGGAGGCTGTATTCCGAG	GTGACTGGAGTTCAGACGTGTGCTCTTCCGATCTTGGATCCAGTGGACTCTGCT	CCGAGCAAAGCAC	CCGAGCCAAGCAC
159	31489_40			r		G	T	ACACTCTTTCCCTACACGACGCTCTTCCGATCTGCAGCTGTGGTTTGTGTCAG	GTGACTGGAGTTCAGACGTGTGCTCTTCCGATCTCAGTTGTTACAAACATTTTCAAGCA	AAAACGGCTCTGC	AAAACGTCTCTGC
160	32044_45			r		T	A	ACACTCTTTCCCTACACGACGCTCTTCCGATCTGCAGGTACCTCTTGCTGCTT	GTGACTGGAGTTCAGACGTGTGCTCTTCCGATCTTGTGTCACTCACTGGTTCAAT	GAATTTTTCTCTT	GAATTTATCTCTT
161	32267_42			r		T	A	ACACTCTTTCCCTACACGACGCTCTTCCGATCTTGCAGGCTGGCTTGGTTAAA	GTGACTGGAGTTCAGACGTGTGCTCTTCCGATCTCCTTCGCTTTCCACTGAATGC	AAAAAAT.TTTTT	AAAAAAA.TTTTT
162	39463_57			r		C	T	ACACTCTTTCCCTACACGACGCTCTTCCGATCTTTGCAGAGTACGTCAGGGTG	GTGACTGGAGTTCAGACGTGTGCTCTTCCGATCTCCCTCCCAGAGTGCAAAGAA	CAGGGTCATGCCA	CAGGGTTATGCCA
163	40412_48			r		C	A	ACACTCTTTCCCTACACGACGCTCTTCCGATCTGTGGAAAATGACCCCCCTGA	GTGACTGGAGTTCAGACGTGTGCTCTTCCGATCTTGTTTAACTGAATAGCTCAACGTGA	AAAACACATTTTT	AAAACAAATTTTT
164	42694_49			r		C	G	ACACTCTTTCCCTACACGACGCTCTTCCGATCTGGGAGAAAACTGCAATGTGGG	GTGACTGGAGTTCAGACGTGTGCTCTTCCGATCTGGGCTCTGAGGGTTCATCTC	TTGTTTCTAGGAA	TTGTTTGTAGGAA
165	42752_49			r		C	G	ACACTCTTTCCCTACACGACGCTCTTCCGATCTTGCAGGACAGAGATACAATCAGA	GTGACTGGAGTTCAGACGTGTGCTCTTCCGATCTAAAATGGTGCTAGTTGCTTCTG	ATACCCCCAGAAG	ATACCCGCAGAAG
166	45625_44			r		C	A	ACACTCTTTCCCTACACGACGCTCTTCCGATCTCCAGCCAACAAGTTCAACTGT	GTGACTGGAGTTCAGACGTGTGCTCTTCCGATCTGAAGAGAAAGGGGCTGTCTGT	AATAGCCACACCT	AATAGCAACACCT
167	47398_55			r		T	C	ACACTCTTTCCCTACACGACGCTCTTCCGATCTCACCCACCCGCTACACAATA	GTGACTGGAGTTCAGACGTGTGCTCTTCCGATCTACACGGGTTGACTCGTAACC	GCTATCTGCCGGG	GCTATCCGCCGGG
168	49261_49			r		T	A	ACACTCTTTCCCTACACGACGCTCTTCCGATCTTGCAGGCAGGCATCAAGG	GTGACTGGAGTTCAGACGTGTGCTCTTCCGATCTCCTGCTGCCTCAAAGTCTCT	TTAGAATGGACAG	TTAGAAAGGACAG
169	5374_50			r		G	A	ACACTCTTTCCCTACACGACGCTCTTCCGATCTGCTGACCCCGATCATCAGTT	GTGACTGGAGTTCAGACGTGTGCTCTTCCGATCTTTAACACCCGCCCGCTTAAT	ACATTGGTGCTGC	ACATTGATGCTGC
170	5414_58			r		A	G	ACACTCTTTCCCTACACGACGCTCTTCCGATCTTGCAGGACATGTTGAACATTTCT	GTGACTGGAGTTCAGACGTGTGCTCTTCCGATCTTCAGCCTTCTGTGGACATGC	ATGTTCAGCATGT	ATGTTCGGCATGT
171	55612_51			r		T	A	ACACTCTTTCCCTACACGACGCTCTTCCGATCTTGCAGGAGGGAGATGAAGGA	GTGACTGGAGTTCAGACGTGTGCTCTTCCGATCTAATCTGGCGGAAGTGGATCC	GTCAGTTCCATGT	GTCAGTACCATGT
172	55973_42			r		T	C	ACACTCTTTCCCTACACGACGCTCTTCCGATCTACCTGCTGCAGATAAATTGGTG	GTGACTGGAGTTCAGACGTGTGCTCTTCCGATCTAACCCTTGTAGCGGGATGTG	TGATTCTATGCCC	TGATTCCATGCCC
173	58313_45			r		C	A	ACACTCTTTCCCTACACGACGCTCTTCCGATCTGAGCTTTGTGATTGGGGGAGA	GTGACTGGAGTTCAGACGTGTGCTCTTCCGATCTAGGAGAGTCTGGGGGATCAC	CTTCTCCTGCTGC	CTTCTCATGCTGC
174	61160_52			r		C	T	ACACTCTTTCCCTACACGACGCTCTTCCGATCTTCCTGTATGCCTTGACTCGG	GTGACTGGAGTTCAGACGTGTGCTCTTCCGATCTTCCAGGTGGCGGTAGACTAA	TCGGCGCGTCTCC	TCGGCGTGTCTCC
175	62664_48			r		C	T	ACACTCTTTCCCTACACGACGCTCTTCCGATCTTGCAGGCTGATTGCTAGGTT	GTGACTGGAGTTCAGACGTGTGCTCTTCCGATCTAGGTCACTCTTTTTTGGATTTGGT	TAGACTCGCAGGG	TAGACTTGCAGGG
176	62797_51			r		T	C	ACACTCTTTCCCTACACGACGCTCTTCCGATCTCCTGGGGGTGAAGATTTGGG	GTGACTGGAGTTCAGACGTGTGCTCTTCCGATCTTGTAATGGGAAGGCAGTGTCC	GAAATATACCAAA	GAAATACACCAAA
177	62975_50			r		G	T	ACACTCTTTCCCTACACGACGCTCTTCCGATCTTGCAGGTCGTCTATGAATGTT	GTGACTGGAGTTCAGACGTGTGCTCTTCCGATCTCCAGTCCTCTTCTGGCTGTG	CCAACTGGCACAG	CCAACTTGCACAG
178	634_60			r		G	T	ACACTCTTTCCCTACACGACGCTCTTCCGATCTAGAGAAGGTGAGGCTGCATG	GTGACTGGAGTTCAGACGTGTGCTCTTCCGATCTACTGTCTCTCTTGTGTGTGCA	AGAAGAGAATTCC	AGAAGATAATTCC
179	64534_47			r		A	C	ACACTCTTTCCCTACACGACGCTCTTCCGATCTGACAGTGACCGGGATCAGTC	GTGACTGGAGTTCAGACGTGTGCTCTTCCGATCTGCCTTGTGTTATCGTGCTCT	GCGGACAATCGAG	GCGGACCATCGAG
180	65322_55			r		A	G	ACACTCTTTCCCTACACGACGCTCTTCCGATCTACCGTTGTAGCACTGATAGAACA	GTGACTGGAGTTCAGACGTGTGCTCTTCCGATCTTGGAAACCCCAGATGCTTCA	ACAGATATTTCAC	ACAGATGTTTCAC
181	66689_59			r		G	A	ACACTCTTTCCCTACACGACGCTCTTCCGATCTGTCAACAACGTGTCCACAGC	GTGACTGGAGTTCAGACGTGTGCTCTTCCGATCTTTCTCACAGTCGTGGGCG	ACGCCCGTCTTTC	ACGCCCATCTTTC
182	68968_44			r		A	T	ACACTCTTTCCCTACACGACGCTCTTCCGATCTGGGAATGGGGTGTTTGTCGA	GTGACTGGAGTTCAGACGTGTGCTCTTCCGATCTCAGTATCCTCCCTTCAGCTTGT	TTAAACATTCTAA	TTAAACTTTCTAA
183	70603_44			r		G	A	ACACTCTTTCCCTACACGACGCTCTTCCGATCTGCTGTGCCGACTTAGGACAA	GTGACTGGAGTTCAGACGTGTGCTCTTCCGATCTTCGACTGGGCTACTGGTTCT	GACAACGCGCATG	GACAACACGCATG
184	70614_52			r		C	T	ACACTCTTTCCCTACACGACGCTCTTCCGATCTGTAACGCTCCTTGCCTTTGC	GTGACTGGAGTTCAGACGTGTGCTCTTCCGATCTCCCACTCTTCAACTTCCGCT	GGAGGGCGGCGAG	GGAGGGTGGCGAG
185	73755_40			r		C	T	ACACTCTTTCCCTACACGACGCTCTTCCGATCTTGCAGGCTATATTGATTGATTTTCA	GTGACTGGAGTTCAGACGTGTGCTCTTCCGATCTGCACAGCCTTCGTCTGTAAA	ACCTTGCAGGCTA	ACCTTGTAGGCTA
186	76410_58			r		A	T	ACACTCTTTCCCTACACGACGCTCTTCCGATCTTGGTGTGCTTCAGGTTACGA	GTGACTGGAGTTCAGACGTGTGCTCTTCCGATCTTGCTGGCTCTAGTTTTGCCT	TAATAAAGCACGA	TAATAATGCACGA
187	79336_47			r		A	G	ACACTCTTTCCCTACACGACGCTCTTCCGATCTCAGGTAACGTGCCTGTCACT	GTGACTGGAGTTCAGACGTGTGCTCTTCCGATCTCCTGCAAAACTGCTGCCATT	TAGTCCAAAATGG	TAGTCCGAAATGG
188	8282_45			r		A	T	ACACTCTTTCCCTACACGACGCTCTTCCGATCTTGCAGGACAGTTGACAACCA	GTGACTGGAGTTCAGACGTGTGCTCTTCCGATCTCCAGTACAGAGTGATGGGCC	CCAACCATACTGA	CCAACCTTACTGA
189	84463_56			r		A	G	ACACTCTTTCCCTACACGACGCTCTTCCGATCTTCTCATTTCAGGGCTTGCGT	GTGACTGGAGTTCAGACGTGTGCTCTTCCGATCTAGGGCAACAGAATCTGCTGG	GAATTGAATCATG	GAATTGGATCATG
190	88238_44			r		T	G	ACACTCTTTCCCTACACGACGCTCTTCCGATCTGAGGAGTTTTTTGATGCCTGGA	GTGACTGGAGTTCAGACGTGTGCTCTTCCGATCTTATGTGTGCTAAGGCCAGGC	TGGAACTCCTGTC	TGGAACGCCTGTC
191	89819_52			r		G	T	ACACTCTTTCCCTACACGACGCTCTTCCGATCTTGCAGGACCACTTAAAGGCA	GTGACTGGAGTTCAGACGTGTGCTCTTCCGATCTTGTGTGTGTGTGTGTGTGTG	TAAAGAGACCAAC	TAAAGATACCAAC
192	90871_43			r		A	G	ACACTCTTTCCCTACACGACGCTCTTCCGATCTTTCACTGCATTCCTGTCCCG	GTGACTGGAGTTCAGACGTGTGCTCTTCCGATCTATGTCCTTGCAAAAGGGTGAGA	CAAATAATTCTCA	CAAATAGTTCTCA
193	91600_54			r		C	T	ACACTCTTTCCCTACACGACGCTCTTCCGATCTGAGGCAGGGAGACACTGAGT	GTGACTGGAGTTCAGACGTGTGCTCTTCCGATCTAAGCCTGTGGTCACTTGGTG	TGAGTGCTACTCC	TGAGTGTTACTCC
194	93366_47			r		C	T	ACACTCTTTCCCTACACGACGCTCTTCCGATCTCCAGTCAAGAGAGGGCACTG	GTGACTGGAGTTCAGACGTGTGCTCTTCCGATCTAAGAGCCATCAGGGAGAGCT	TCTCTTCAACATT	TCTCTTTAACATT
195	93631_43			r		G	T	ACACTCTTTCCCTACACGACGCTCTTCCGATCTGCAGGGTTGCCTTATTCGTC	GTGACTGGAGTTCAGACGTGTGCTCTTCCGATCTACATAGCCTTGGTGCTTTTGC	ACTAAAGGAATTT	ACTAAATGAATTT
196	959_59			r		T	C	ACACTCTTTCCCTACACGACGCTCTTCCGATCTAGGTTCTCCAGCACCTTCTG	GTGACTGGAGTTCAGACGTGTGCTCTTCCGATCTCCCAGCAGAGATGATATAGCCC	CATCGCTCCACCA	CATCGCCCCACCA
197	105798_54	m	b			T	A	ACACTCTTTCCCTACACGACGCTCTTCCGATCTTCCACACTGAACTGGTTGCC	GTGACTGGAGTTCAGACGTGTGCTCTTCCGATCTAGTGCACAGAAAACTTTGGGC	GCGAGATCAAACA	GCGAGAACAAACA
198	106950_48	m	b			C	T	ACACTCTTTCCCTACACGACGCTCTTCCGATCTTGCAGGATGGGAGGAGAAAAC	GTGACTGGAGTTCAGACGTGTGCTCTTCCGATCTAACCCGTTCGATGTAGCCAG	GATAAGCTGTATG	GATAAGTTGTATG
199	108339_57	m	b			G	A	ACACTCTTTCCCTACACGACGCTCTTCCGATCTGCTGAGAATAGACACCGCCT	GTGACTGGAGTTCAGACGTGTGCTCTTCCGATCTGGGTCCAGGTAGAGGATGGA	TTACAAGGGAGCT	TTACAAAGGAGCT
200	23083_51	m	b			T	A	ACACTCTTTCCCTACACGACGCTCTTCCGATCTGGCCCCAAGTCTCGTCTAGT	GTGACTGGAGTTCAGACGTGTGCTCTTCCGATCTACCCCCAATACATATTTATGGTTGA	GTGTTTTTCATGG	GTGTTTATCATGG
201	25899_40	m	b			C	A	ACACTCTTTCCCTACACGACGCTCTTCCGATCTTGCAGGAGGAGAAATATGGATGT	GTGACTGGAGTTCAGACGTGTGCTCTTCCGATCTATGCGGGTTGCTCATACCTT	GAAATTCAATGGT	GAAATTAAATGGT
202	26825_54	m	b			G	A	ACACTCTTTCCCTACACGACGCTCTTCCGATCTGACCACCTGGACCTGTTGTT	GTGACTGGAGTTCAGACGTGTGCTCTTCCGATCTCACACTTGCTTACTCCTCAGGT	AGCTTGGCCTTCT	AGCTTGACCTTCT
203	30794_43	m	b			G	T	ACACTCTTTCCCTACACGACGCTCTTCCGATCTGCAGGGTTGAACATAACACCAC	GTGACTGGAGTTCAGACGTGTGCTCTTCCGATCTTTCCTGAAGCCATTACTGCA	AAGTTAGTGCAGT	AAGTTATTGCAGT
204	4722_55	m	b			G	A	ACACTCTTTCCCTACACGACGCTCTTCCGATCTTCCCAATAATCGCCAACCGT	GTGACTGGAGTTCAGACGTGTGCTCTTCCGATCTTGGCAGCTCTGAGGAGAAGA	GTATTTGTATGTC	GTATTTATATGTC
205	50020_47	m	b			A	G	ACACTCTTTCCCTACACGACGCTCTTCCGATCTGCTCTGATGCTGGTTGGTCT	GTGACTGGAGTTCAGACGTGTGCTCTTCCGATCTAAGCATCCTTTATACAGACTCCAGG	CTAGTAACCTGGA	CTAGTAGCCTGGA
206	50835_53	m	b			G	C	ACACTCTTTCCCTACACGACGCTCTTCCGATCTCAGGTGTAACTGCTTACTGATTGT	GTGACTGGAGTTCAGACGTGTGCTCTTCCGATCTACATAGCTAATAGAACTAACGCGT	TGTAGCGGGTTTA	TGTAGCCGGTTTA
207	69871_53	m	b			G	T	ACACTCTTTCCCTACACGACGCTCTTCCGATCTGGTCTTACTGCAGGTCTGGC	GTGACTGGAGTTCAGACGTGTGCTCTTCCGATCTTGGCAGTCTCTTAAAAATTGGCT	AGAGATGATTTAA	AGAGATTATTTAA
208	71626_43	m	b			A	G	ACACTCTTTCCCTACACGACGCTCTTCCGATCTTGGCATGCTTCGTCATGAGA	GTGACTGGAGTTCAGACGTGTGCTCTTCCGATCTGAGAAGATGTCCCATGCGTAG	TGAGCTAGCCATG	TGAGCTGGCCATG
209	75948_50	m	b			T	A	ACACTCTTTCCCTACACGACGCTCTTCCGATCTTCTGTGGGGTATAGAGATACGGT	GTGACTGGAGTTCAGACGTGTGCTCTTCCGATCTCCCCCGCTGTACCAAACTAA	CAAAAATCATGTT	CAAAAAACATGTT
210	78387_54	m	b			C	T	ACACTCTTTCCCTACACGACGCTCTTCCGATCTCAGGTCTACGCCTTCGGGA	GTGACTGGAGTTCAGACGTGTGCTCTTCCGATCTGGGTATGCTCCCAATGGACC	AGGGTGCGGTCCA	AGGGTGTGGTCCA
211	8695_50	m	b			T	C	ACACTCTTTCCCTACACGACGCTCTTCCGATCTCCGTGTTCTCTGCCTGGATT	GTGACTGGAGTTCAGACGTGTGCTCTTCCGATCTTGGCCTGTAGACTCTGCTCT	CTATCATCTTAAC	CTATCACCTTAAC
212	101973_42		b			A	T	ACACTCTTTCCCTACACGACGCTCTTCCGATCTTGGTTGAGTAGCTGATGCCC	GTGACTGGAGTTCAGACGTGTGCTCTTCCGATCTTAACCAGGGCAACACGGTAC	TTTCACACTATTA	TTTCACTCTATTA
213	107633_54		b			G	T	ACACTCTTTCCCTACACGACGCTCTTCCGATCTCTGGGCTGTCTGATAGAGCG	GTGACTGGAGTTCAGACGTGTGCTCTTCCGATCTTCCTACCTCATCCTGGGTGA	AGGAAAGATTCCT	AGGAAATATTCCT
214	111274_55		b			A	G	ACACTCTTTCCCTACACGACGCTCTTCCGATCTCCTACAGGAACCGTCTGTGG	GTGACTGGAGTTCAGACGTGTGCTCTTCCGATCTAGCCAAGTGTGTTTTAGTGCT	CAAATAAATTGTA	CAAATAGATTGTA
215	112810_53		b			A	G	ACACTCTTTCCCTACACGACGCTCTTCCGATCTGTGGGAGGGAAATCGGTTGT	GTGACTGGAGTTCAGACGTGTGCTCTTCCGATCTGCCGTGTTTTATGATTGCTTATTT	GGTTGTATTATTT	GGTTGTGTTATTT
216	115645_51		b			G	A	ACACTCTTTCCCTACACGACGCTCTTCCGATCTTCTGTAGGGCTATGAAATACAACC	GTGACTGGAGTTCAGACGTGTGCTCTTCCGATCTAGACCGACAAAAGGGACCTT	ACAACCGGATATC	ACAACCAGATATC
217	116634_50		b			T	G	ACACTCTTTCCCTACACGACGCTCTTCCGATCTTGCAGGGATCAATGTTGGGA	GTGACTGGAGTTCAGACGTGTGCTCTTCCGATCTACAGGTTTTTGCAGGTAGACCA	AATAATTTTGGTC	AATAATGTTGGTC
218	13248_51		b			T	G	ACACTCTTTCCCTACACGACGCTCTTCCGATCTCTGTGATACCCGATACCCGC	GTGACTGGAGTTCAGACGTGTGCTCTTCCGATCTAGAGAAACAAGAGAGAAACTGCC	GTGCATTGGCAGT	GTGCATGGGCAGT
219	14851_58		b			C	T	ACACTCTTTCCCTACACGACGCTCTTCCGATCTCCCACCCTTTATCGTTGGCA	GTGACTGGAGTTCAGACGTGTGCTCTTCCGATCTCTCACTCACTCTCTGTGCCA	CCAGTCCGGGAAG	CCAGTCTGGGAAG
220	17234_49		b			G	C	ACACTCTTTCCCTACACGACGCTCTTCCGATCTTGCAAAAAAATGTATGCACTCACT	GTGACTGGAGTTCAGACGTGTGCTCTTCCGATCTACCACTAAGCAGACTCACGC	CTCACTGTATTGC	CTCACTCTATTGC
221	17857_46		b			G	A	ACACTCTTTCCCTACACGACGCTCTTCCGATCTTGCAGGGCATCAAAAGCAGT	GTGACTGGAGTTCAGACGTGTGCTCTTCCGATCTGGTCAGGGCTGCTGTAGTTT	TTGAAAGTAGATG	TTGAAAATAGATG
222	21767_42		b			T	A	ACACTCTTTCCCTACACGACGCTCTTCCGATCTGGCCCATCCTGACATGACAA	GTGACTGGAGTTCAGACGTGTGCTCTTCCGATCTGCAGAACCCTGACATTCCTGT	TACTGCTCGTTCT	TACTGCACGTTCT
223	2181_44		b			T	C	ACACTCTTTCCCTACACGACGCTCTTCCGATCTGAAAAGCCCCGGACCTATCC	GTGACTGGAGTTCAGACGTGTGCTCTTCCGATCTACAGTAGCTGAAATCTCAAAGTGC	CCGCGGTGTAGCT	CCGCGGCGTAGCT
224	26069_43		b			G	T	ACACTCTTTCCCTACACGACGCTCTTCCGATCTTGCAGGTGTCTCAGAGGGAT	GTGACTGGAGTTCAGACGTGTGCTCTTCCGATCTACAGTCAACCCATACCCCCT	GTAACAGGACAAA	GTAACATGACAAA
225	28795_58		b			G	T	ACACTCTTTCCCTACACGACGCTCTTCCGATCTGGAGGGCCCAAATACGAGAT	GTGACTGGAGTTCAGACGTGTGCTCTTCCGATCTTCATTTGTGTCAGGAAGTGGA	ATCTCAGTCATTC	ATCTCATTCATTC
226	33659_41		b			G	T	ACACTCTTTCCCTACACGACGCTCTTCCGATCTGGTGTGTTCCCTGATATGCTCA	GTGACTGGAGTTCAGACGTGTGCTCTTCCGATCTAAAAAGGGCAGTTTAGAAACAGT	TTTCAAGTTACCC	TTTCAATTTACCC
227	34991_45		b			A	T	ACACTCTTTCCCTACACGACGCTCTTCCGATCTTGCAGGAAAAGGTATGCTGA	GTGACTGGAGTTCAGACGTGTGCTCTTCCGATCTTGGTTTGACATTGGGAATTTGTTCT	AAGAAAATTTTTT	AAGAAATTTTTTT
228	37202_47		b			T	C	ACACTCTTTCCCTACACGACGCTCTTCCGATCTTGCATTACACACCATGGTCA	GTGACTGGAGTTCAGACGTGTGCTCTTCCGATCTAGGCTATATGTGACATGGTTTCCA	CTAGTCTAGTGGA	CTAGTCCAGTGGA
229	38375_41		b			G	A	ACACTCTTTCCCTACACGACGCTCTTCCGATCTCTGGTCCTCAAGGTCCCATC	GTGACTGGAGTTCAGACGTGTGCTCTTCCGATCTAGGCAACAGAAGAGCAGAGC	CTACCCGGTGAAA	CTACCCAGTGAAA
230	39336_58		b			G	T	ACACTCTTTCCCTACACGACGCTCTTCCGATCTAACGAGGGGAGATCAAACGG	GTGACTGGAGTTCAGACGTGTGCTCTTCCGATCTGATCTCGATGTCGACCGCTT	ACCACCGTCCAAG	ACCACCTTCCAAG
231	45808_52		b			A	G	ACACTCTTTCCCTACACGACGCTCTTCCGATCTAGGAAAAACTTGAAGGATTTGTACT	GTGACTGGAGTTCAGACGTGTGCTCTTCCGATCTAGCACTGTACTGTAATTTAGACTCA	TACTGTAAATTGT	TACTGTGAATTGT
232	47135_47		b			A	T	ACACTCTTTCCCTACACGACGCTCTTCCGATCTGTTGGCCCCCCCAGAAAATA	GTGACTGGAGTTCAGACGTGTGCTCTTCCGATCTGCAGGAAGTTAGCTGCTTTCC	ATAATAATTTTTT	ATAATATTTTTTT
233	47195_54		b			G	T	ACACTCTTTCCCTACACGACGCTCTTCCGATCTTGCAGGTACAACTAGCATGCT	GTGACTGGAGTTCAGACGTGTGCTCTTCCGATCTAAAGCGTACTGTTAGCTAGCT	TTTTTTGGATTTT	TTTTTTTGATTTT
234	48002_57		b			T	A	ACACTCTTTCCCTACACGACGCTCTTCCGATCTTGCAGGCTGAATGAGAGTTGA	GTGACTGGAGTTCAGACGTGTGCTCTTCCGATCTACTCACTCTGCTCCCTGAAGA	GGTGAATATCGAC	GGTGAAAATCGAC
235	48788_59		b			C	A	ACACTCTTTCCCTACACGACGCTCTTCCGATCTGTTCTCCCAAATCACCCCGT	GTGACTGGAGTTCAGACGTGTGCTCTTCCGATCTAGATGCATGCTTCGACTGGA	TTCCTCCTCCGCA	TTCCTCATCCGCA
236	49541_43		b			G	T	ACACTCTTTCCCTACACGACGCTCTTCCGATCTGCATGAGTTCAGGGCCTCTT	GTGACTGGAGTTCAGACGTGTGCTCTTCCGATCTTCTCAGTACGTCATAGAGTGCT	CCTCTTGATTCTT	CCTCTTTATTCTT
237	49751_45		b			C	T	ACACTCTTTCCCTACACGACGCTCTTCCGATCTTTGCTGTGCGTGACATGAGA	GTGACTGGAGTTCAGACGTGTGCTCTTCCGATCTGCAGCCTTCTTGTCAACAGC	CGCTGTCGGTGTC	CGCTGTTGGTGTC
238	5488_56		b			G	A	ACACTCTTTCCCTACACGACGCTCTTCCGATCTAGCACTAGACCAAGTTGCCC	GTGACTGGAGTTCAGACGTGTGCTCTTCCGATCTACACTGAGATGGTAGGCCTA	TTTGACGGGAGTA	TTTGACAGGAGTA
239	56405_59		b			G	T	ACACTCTTTCCCTACACGACGCTCTTCCGATCTTGCCTTACCTTTGACGAGCG	GTGACTGGAGTTCAGACGTGTGCTCTTCCGATCTCGGACAAAAAGGACCATTTGTGA	TCTTCTGTTGGCA	TCTTCTTTTGGCA
240	61105_53		b			C	A	ACACTCTTTCCCTACACGACGCTCTTCCGATCTTGCAGGTTTTAGGTAAAGGGT	GTGACTGGAGTTCAGACGTGTGCTCTTCCGATCTACAGGGAGCGAGAAAATTGGA	TTTTGACGTTTTG	TTTTGAAGTTTTG
241	61867_57		b			G	A	ACACTCTTTCCCTACACGACGCTCTTCCGATCTGCAGGGGCGAAGAAAGGAAA	GTGACTGGAGTTCAGACGTGTGCTCTTCCGATCTGGTCAGAACCATCCGTTGCA	GAGATCGAAGATG	GAGATCAAAGATG
242	64797_45		b			C	T	ACACTCTTTCCCTACACGACGCTCTTCCGATCTAATGATCAAGTGCAGGGACA	GTGACTGGAGTTCAGACGTGTGCTCTTCCGATCTCATGGGCAGAGGACAGGATT	GGGACACCTGACC	GGGACATCTGACC
243	67248_60		b			T	A	ACACTCTTTCCCTACACGACGCTCTTCCGATCTTCTTGGTCCAGTAAACCGGC	GTGACTGGAGTTCAGACGTGTGCTCTTCCGATCTAGCGGATCATCCTGACAATCT	ATTAGTTAAGATT	ATTAGTAAAGATT
244	71610_47		b			T	G	ACACTCTTTCCCTACACGACGCTCTTCCGATCTCCTGGCCCACCACATAGATT	GTGACTGGAGTTCAGACGTGTGCTCTTCCGATCTTGGCCAAGTGTTGTATGGGT	TGAGCTTGGTAAG	TGAGCTGGGTAAG
245	78936_40		b			A	C	ACACTCTTTCCCTACACGACGCTCTTCCGATCTCAGGTGTACTGTATGTTATACTGGT	GTGACTGGAGTTCAGACGTGTGCTCTTCCGATCTAACCATGCCTCTGTCCATCC	CAAAGAACAAGCT	CAAAGACCAAGCT
246	80636_49		b			T	C	ACACTCTTTCCCTACACGACGCTCTTCCGATCTTGCAGGAACTTCTGGATGTAGG	GTGACTGGAGTTCAGACGTGTGCTCTTCCGATCTTGAGGAGTACACAGGACAGC	TGAAAGTGCTGTC	TGAAAGCGCTGTC
247	82896_53		b			A	G	ACACTCTTTCCCTACACGACGCTCTTCCGATCTGCAGGAGATGAGGAGGCTCT	GTGACTGGAGTTCAGACGTGTGCTCTTCCGATCTCCCCCTGAACGACACATCTT	GGGTACATTGACT	GGGTACGTTGACT
248	89164_46		b			C	T	ACACTCTTTCCCTACACGACGCTCTTCCGATCTTGGTCCAAGTCTGCTGGGTA	GTGACTGGAGTTCAGACGTGTGCTCTTCCGATCTGTCTGCATCTGGGTCTCACC	GGTATGCCATGGC	GGTATGTCATGGC
249	90458_47		b			A	G	ACACTCTTTCCCTACACGACGCTCTTCCGATCTGGTACCGTGAAATGTGCAGT	GTGACTGGAGTTCAGACGTGTGCTCTTCCGATCTCAATTGCACGCTCCCTCAAA	CACAATACCACAG	CACAATGCCACAG
250	91944_46		b			A	T	ACACTCTTTCCCTACACGACGCTCTTCCGATCTGTGGATTTATTTGGCCCCGC	GTGACTGGAGTTCAGACGTGTGCTCTTCCGATCTAGTCTTGCGTCCAACAATGT	TACATAATATATA	TACATATTATATA
251	95436_51		b			C	T	ACACTCTTTCCCTACACGACGCTCTTCCGATCTTGCAGGCCTGGGATTAACAA	GTGACTGGAGTTCAGACGTGTGCTCTTCCGATCTTGACCTTAGTGGGAATGACAGT	A.TCTACTCATAT	A.TCTATTCATAT
252	97154_41		b			G	A	ACACTCTTTCCCTACACGACGCTCTTCCGATCTGCAGGATGTCCAACTGAACG	GTGACTGGAGTTCAGACGTGTGCTCTTCCGATCTTCAGCTGGCTCAGACACTTG	CCTGTGGCCAAGT	CCTGTGACCAAGT
253	97397_56		b			C	T	ACACTCTTTCCCTACACGACGCTCTTCCGATCTTGCAGGTGGCTCATCTGTTA	GTGACTGGAGTTCAGACGTGTGCTCTTCCGATCTACACACACACACACACAGGA	TGTCTGCATTTTC	TGTCTGTATTTTC
254	99384_42		b			C	T	ACACTCTTTCCCTACACGACGCTCTTCCGATCTCGCATGGCAGTGACATACCT	GTGACTGGAGTTCAGACGTGTGCTCTTCCGATCTTGCATCTTAAGCCAGGGGAA	CCTACGCCTCACG	CCTACGTCTCACG
255	105993_59	m				T	G	ACACTCTTTCCCTACACGACGCTCTTCCGATCTTTCTTCACACACAAAGCGGC	GTGACTGGAGTTCAGACGTGTGCTCTTCCGATCTTCCAGACGGGAGATGACAAG	AGCGGCTCAAGTC	AGCGGCGCAAGTC
256	107623_48	m				C	T	ACACTCTTTCCCTACACGACGCTCTTCCGATCTACGCGCAGAGAATGATCCAG	GTGACTGGAGTTCAGACGTGTGCTCTTCCGATCTGAACGCTGGCGGATACTGTC	CAGTACCTGTCGA	CAGTACTTGTCGA
257	112674_58	m				T	C	ACACTCTTTCCCTACACGACGCTCTTCCGATCTTGCAGGACACCTTCACAAAG	GTGACTGGAGTTCAGACGTGTGCTCTTCCGATCTACATATTTAAATGTGCAAGGGCG	TTTGTTTGTGTGC	TTTGTTCGTGTGC
258	118106_51	m				T	C	ACACTCTTTCCCTACACGACGCTCTTCCGATCTCCTGTGGAACTACTGGGCTG	GTGACTGGAGTTCAGACGTGTGCTCTTCCGATCTTACCATAAGCCGCCTCCAAC	CTGACATACTGCC	CTGACACACTGCC
259	118914_42	m				C	A	ACACTCTTTCCCTACACGACGCTCTTCCGATCTGCTGGACCTCACTCAAGTGG	GTGACTGGAGTTCAGACGTGTGCTCTTCCGATCTCACAGTGTAAGTGGGCGAGT	AGACACCGAGTGC	AGACACAGAGTGC
260	120454_47	m				A	T	ACACTCTTTCCCTACACGACGCTCTTCCGATCTGGCGAGCATGACTGTGATCT	GTGACTGGAGTTCAGACGTGTGCTCTTCCGATCTGGCTCAGGAAAAGTTTGAATGCT	TAATCTACCCTGA	TAATCTTCCCTGA
261	13709_60	m				C	A	ACACTCTTTCCCTACACGACGCTCTTCCGATCTGCGTAGGGATTCTCAGAAGACA	GTGACTGGAGTTCAGACGTGTGCTCTTCCGATCTCCTTCTCTGTCATTCGAGTGTCA	AAATTCCACTAAA	AAATTCAACTAAA
262	21422_41	m				C	T	ACACTCTTTCCCTACACGACGCTCTTCCGATCTCTCAGATCTCCCCGCCATTC	GTGACTGGAGTTCAGACGTGTGCTCTTCCGATCTCAGGCCTTATTGAAGACCTCGT	TTCCCGCGGAGTA	TTCCCGTGGAGTA
263	31167_41	m				A	T	ACACTCTTTCCCTACACGACGCTCTTCCGATCTGCAGGGCCAGAGTAGTTGAA	GTGACTGGAGTTCAGACGTGTGCTCTTCCGATCTACAACTTGCTGATTGCCAACA	ACTAGCAATCTGT	ACTAGCTATCTGT
264	36505_51	m				T	G	ACACTCTTTCCCTACACGACGCTCTTCCGATCTTGAGTTGGCATTGCTGTTCA	GTGACTGGAGTTCAGACGTGTGCTCTTCCGATCTTGCCCAGTGGAATCTTTTGT	GCTAGCTAGCTAC	GCTAGCGAGCTAC
265	37690_45	m				C	A	ACACTCTTTCCCTACACGACGCTCTTCCGATCTGCAGGAAGCTGCTGTAGGAA	GTGACTGGAGTTCAGACGTGTGCTCTTCCGATCTGCGACCGTGAGATGGATACC	TTACTTCTTTTTC	TTACTTATTTTTC
266	38808_55	m				A	G	ACACTCTTTCCCTACACGACGCTCTTCCGATCTGCAGGATCAGGACAGCTGAG	GTGACTGGAGTTCAGACGTGTGCTCTTCCGATCTGGATTTCACATGACTGAGTAAGGG	GTCCCTACCAATC	GTCCCTGCCAATC
267	39551_54	m				T	C	ACACTCTTTCCCTACACGACGCTCTTCCGATCTGGCACTTCTAGCACCTTCCA	GTGACTGGAGTTCAGACGTGTGCTCTTCCGATCTCCCTGGAATGACCACGATGA	TTCCAGTGTCCGG	TTCCAGCGTCCGG
268	4050_44	m				A	C	ACACTCTTTCCCTACACGACGCTCTTCCGATCTCTGACCACCCTCCTCAAACC	GTGACTGGAGTTCAGACGTGTGCTCTTCCGATCTGGTATGTTCAGGGCCCTGTC	CCTCCAAACTCCT	CCTCCACACTCCT
269	47358_56	m				C	T	ACACTCTTTCCCTACACGACGCTCTTCCGATCTTGCAGGGATGCTGATGGTTA	GTGACTGGAGTTCAGACGTGTGCTCTTCCGATCTAGCTCACAGATCACTGCACC	TGAGTACAAATGG	TGAGTATAAATGG
270	50993_50	m				G	A	ACACTCTTTCCCTACACGACGCTCTTCCGATCTCATGCTCACCGAGGAGGAC	GTGACTGGAGTTCAGACGTGTGCTCTTCCGATCTGGGTGCAGGACAATGGTGTA	CTCGAGGCAGCTC	CTCGAGACAGCTC
271	51367_58	m				G	A	ACACTCTTTCCCTACACGACGCTCTTCCGATCTGATTGGAGTCACCTGGGCTC	GTGACTGGAGTTCAGACGTGTGCTCTTCCGATCTAGGAGCAGAGAGAGACAGACA	TAAACCGCTTCAC	TAAACCACTTCAC
272	55540_51	m				G	C	ACACTCTTTCCCTACACGACGCTCTTCCGATCTGATCATCTGCTGGCCTCCTC	GTGACTGGAGTTCAGACGTGTGCTCTTCCGATCTAATCATTCAACGGCCGCTTG	GCTTCGGTTCAAG	GCTTCGCTTCAAG
273	59901_56	m				A	G	ACACTCTTTCCCTACACGACGCTCTTCCGATCTTGCAGGCTCCAATGTTTTTACT	GTGACTGGAGTTCAGACGTGTGCTCTTCCGATCTTGAAAATGACACAAGCCTAAATAGT	CAGGTGACAATGG	CAGGTGGCAATGG
274	62101_59	m				T	G	ACACTCTTTCCCTACACGACGCTCTTCCGATCTACCATGTATGAGCCTTCATAATGT	GTGACTGGAGTTCAGACGTGTGCTCTTCCGATCTGGACTTGTCATGACATAACAGCC	GTCTTATAATAAG	GTCTTAGAATAAG
275	6899_43	m				T	C	ACACTCTTTCCCTACACGACGCTCTTCCGATCTAGAGTCTGTTTCCCTGAGGG	GTGACTGGAGTTCAGACGTGTGCTCTTCCGATCTACCTTTCTATTTCAGTGTGGAGGA	AGGATGTTCCTCC	AGGATGCTCCTCC
276	69106_46	m				T	C	ACACTCTTTCCCTACACGACGCTCTTCCGATCTTGCAGGAGAAGCTTAGTGGG	GTGACTGGAGTTCAGACGTGTGCTCTTCCGATCTATGACAGTGATGCTTGGCCA	GCCAAGTGTAGTA	GCCAAGCGTAGTA
277	69567_44	m				T	C	ACACTCTTTCCCTACACGACGCTCTTCCGATCTTGCAGGCTCTTTCTCATGCA	GTGACTGGAGTTCAGACGTGTGCTCTTCCGATCTACGTATTGGTAGTCACGGGA	CAGTAGTGCTTAT	CAGTAGCGCTTAT
278	71716_41	m				T	G	ACACTCTTTCCCTACACGACGCTCTTCCGATCTAAGACGGGTGTACGCAAGAG	GTGACTGGAGTTCAGACGTGTGCTCTTCCGATCTACCTCATTAGTCTAGCAGTCTGT	ACACTCTAATGAT	ACACTCGAATGAT
279	73921_59	m				C	T	ACACTCTTTCCCTACACGACGCTCTTCCGATCTCAGGCTTTTGGCAGCATG	GTGACTGGAGTTCAGACGTGTGCTCTTCCGATCTCATCGTTGTTGTTAGCCTGTT	CATGTGCTAATAT	CATGTGTTAATAT
280	76075_53	m				T	G	ACACTCTTTCCCTACACGACGCTCTTCCGATCTCCTTCTGCAGCTCAGCATTG	GTGACTGGAGTTCAGACGTGTGCTCTTCCGATCTGGTGCTCAGTCAGAGGATGG	CTTTTCTGTCTTC	CTTTTCGGTCTTC
281	78874_40	m				C	T	ACACTCTTTCCCTACACGACGCTCTTCCGATCTGGACCTTTTGCCAGGACCAT	GTGACTGGAGTTCAGACGTGTGCTCTTCCGATCTTGAAGAGGCACTGGAGGAGT	CCACTTCCCTGTC	CCACTTTCCTGTC
282	79953_52	m				G	T	ACACTCTTTCCCTACACGACGCTCTTCCGATCTAGTTGTTCTAAGCATATATGAGCCT	GTGACTGGAGTTCAGACGTGTGCTCTTCCGATCTACGCATTGTGATTGATTAAGCCT	TATAATGTCTTAT	TATAATTTCTTAT
283	80173_46	m				A	C	ACACTCTTTCCCTACACGACGCTCTTCCGATCTTGCAGGGTGTTTAGTGTCCA	GTGACTGGAGTTCAGACGTGTGCTCTTCCGATCTTGCAGAGCCACTGGGAATTT	ATGCGCAGAATAT	ATGCGCCGAATAT
284	81092_41	m				G	A	ACACTCTTTCCCTACACGACGCTCTTCCGATCTGTTCCCAATGGCACTGCATG	GTGACTGGAGTTCAGACGTGTGCTCTTCCGATCTAGCAACAAGCCCCAGTTGAT	TTATTCGTTCAAA	TTATTCATTCAAA
285	90773_58	m				G	T	ACACTCTTTCCCTACACGACGCTCTTCCGATCTTGGTGCATGAACACTGAGCT	GTGACTGGAGTTCAGACGTGTGCTCTTCCGATCTGCTGGGCTCATCCTCAAGAG	CTTCATGAACTGT	CTTCATTAACTGT
286	91155_58	m				G	C	ACACTCTTTCCCTACACGACGCTCTTCCGATCTTGCAGGAAAAAAAATGCAGAATACC	GTGACTGGAGTTCAGACGTGTGCTCTTCCGATCTCTCTCGCCCCCTTTACTGTG	GAAATGGTTTCAC	GAAATGCTTTCAC
287	94505_55	m				T	A	ACACTCTTTCCCTACACGACGCTCTTCCGATCTGGATGTCTGCTGAAGCCTGT	GTGACTGGAGTTCAGACGTGTGCTCTTCCGATCTGTTGCCCTAGTCTACCCCCT	GTGAAATGAAGCC	GTGAAAAGAAGCC
288	98299_45	m				G	T	ACACTCTTTCCCTACACGACGCTCTTCCGATCTGACGGGAGGAGCAAACACAG	GTGACTGGAGTTCAGACGTGTGCTCTTCCGATCTCATTGACTGACCCCCTGCTT	ACGTTTGAGTTAA	ACGTTTTAGTTAA
